# Supplementary material for: Entomological surveys and insecticide susceptibility profile of Aedes aegypti during the dengue outbreak in Sao Tome and Principe in 2022
Source: PLoS Negl Trop Dis. 2024 Jun 3;18(6):e0011903. doi: 10.1371/journal.pntd.0011903 (PMC11175431; doi:10.1371/journal.pntd.0011903)
Supplement: S1 Raw Data — (XLSX) [file pntd.0011903.s004.xlsx]

## Sheet: Sao Tome
district	neighborhood	House	season	type of larval habitat	nature_gite	type_larval_habitat	Larval habitat_potential	LarvalHabitat_positive	house_positive
Agua Grande	Mandre deuis	M1	dry	Axil of plant	natural	natural	1	0	0
Agua Grande	Mandre deuis	M1	dry	water storage	water_storage	domestic	1	0	0
Agua Grande	Mandre deuis	M1	dry	Flower pot	flower_pot	domestic	1	1	1
Agua Grande	Mandre deuis	M2	dry	watering place	watering_place	domestic	1	0	0
Agua Grande	Mandre deuis	M3	dry	discarded tank	discarded_tank	peri-domestic	1	0	0
Agua Grande	Mandre deuis	M4	dry	Tree hole	natural	natural	1	1	1
Agua Grande	Mandre deuis	M5	dry	Water storage	water_storage	domestic	1	1	1
Agua Grande	Mandre deuis	M6	dry	Miscellaneous	Miscellaneous	peri-domestic	1	1	1
Agua Grande	Mandre deuis	M6	dry	discarded tank	discarded_tank	peri-domestic	1	1	0
Agua Grande	Mandre deuis	M6	dry	Miscellaneous	Miscellaneous	peri-domestic	1	1	0
Agua Grande	Mandre deuis	M6	dry	Used tires	used_tires	peri-domestic	1	1	0
Agua Grande	Boa Morte	M1	dry	discarded tank	discarded_tank	peri-domestic	1	1	1
Agua Grande	Boa Morte	M1	dry	discarded tank	discarded_tank	peri-domestic	1	1	0
Agua Grande	Boa Morte	M1	dry	discarded tank	discarded_tank	peri-domestic	1	1	0
Agua Grande	Boa Morte	M1	dry	Tin can	tin_can	peri-domestic	1	1	0
Agua Grande	Boa Morte	M2	dry	discarded tank	discarded_tank	peri-domestic	1	0	0
Agua Grande	Boa Morte	M2	dry	discarded tank	discarded_tank	peri-domestic	1	0	0
Agua Grande	Boa Morte	M2	dry	discarded tank	discarded_tank	peri-domestic	1	0	0
Agua Grande	Boa Morte	M2	dry	Tin can	tin_can	peri-domestic	1	1	1
Agua Grande	Boa Morte	M2	dry	Miscellaneous	Miscellaneous	peri-domestic	1	1	0
Agua Grande	Boa Morte	M2	dry	Used tires	used_tires	peri-domestic	1	0	0
Agua Grande	Boa Morte	M2	dry	Tin can	tin_can	peri-domestic	1	0	0
Agua Grande	Boa Morte	M2	dry	Tin can	tin_can	peri-domestic	1	0	0
Agua Grande	Boa Morte	M3	dry	discarded tank	discarded_tank	peri-domestic	1	1	1
Agua Grande	Boa Morte	M3	dry	Miscellaneous	Miscellaneous	peri-domestic	1	0	0
Agua Grande	Boa Morte	M3	dry	Tin can	tin_can	peri-domestic	1	0	0
Agua Grande	Boa Morte	M3	dry	Tin can	tin_can	peri-domestic	1	0	0
Agua Grande	Boa Morte	M3	dry	Tin can	tin_can	peri-domestic	1	0	0
Agua Grande	Boa Morte	M3	dry	Tin can	tin_can	peri-domestic	1	0	0
Agua Grande	Boa Morte	M4	dry	watering place	watering_place	domestic	1	0	0
Agua Grande	Boa Morte	M4	dry	discarded tank	discarded_tank	peri-domestic	1	0	0
Agua Grande	Boa Morte	M4	dry	discarded tank	discarded_tank	peri-domestic	1	0	0
Agua Grande	Boa Morte	M4	dry	discarded tank	discarded_tank	peri-domestic	1	1	1
Agua Grande	Boa Morte	M4	dry	water storage	water_storage	domestic	1	1	0
Agua Grande	Boa Morte	M4	dry	discarded tank	discarded_tank	peri-domestic	1	1	0
Agua Grande	Boa Morte	M4	dry	discarded tank	discarded_tank	peri-domestic	1	1	0
Agua Grande	Boa Morte	M4	dry	Used tires	used_tires	peri-domestic	1	1	0
Agua Grande	Boa Morte	M5	dry	discarded tank	discarded_tank	peri-domestic	1	0	0
Agua Grande	Ponte Graca	M1	dry	discarded tank	discarded_tank	peri-domestic	1	0	0
Agua Grande	Ponte Graca	M1	dry	Miscellaneous	Miscellaneous	peri-domestic	1	0	0
Agua Grande	Ponte Graca	M2	dry	discarded tank	discarded_tank	peri-domestic	1	0	0
Agua Grande	Ponte Graca	M3	dry	no	no	no	0	0	0
Agua Grande	Ponte Graca	M4	dry	Axil of plant	natural	natural	1	0	0
Agua Grande	Ponte Graca	M5	dry	no	no	no	0	0	0
Agua Grande	Oque Delrey	M1	dry	Used tires	used_tires	peri-domestic	1	1	1
Agua Grande	Oque Delrey	M2	dry	Used tires	used_tires	peri-domestic	1	0	0
Agua Grande	Oque Delrey	M2	dry	Used tires	used_tires	peri-domestic	1	1	1
Agua Grande	Oque Delrey	M2	dry	Miscellaneous	Miscellaneous	peri-domestic	1	1	0
Agua Grande	Oque Delrey	M3	dry	discarded tank	discarded_tank	peri-domestic	1	0	0
Agua Grande	Oque Delrey	M3	dry	discarded tank	discarded_tank	peri-domestic	1	0	0
Agua Grande	Oque Delrey	M3	dry	discarded tank	discarded_tank	peri-domestic	1	0	0
Agua Grande	Oque Delrey	M3	dry	water storage	water_storage	domestic	1	0	0
Agua Grande	Oque Delrey	M3	dry	water storage	water_storage	domestic	1	0	0
Agua Grande	Oque Delrey	M3	dry	Flower pot	flower_pot	domestic	1	1	1
Agua Grande	Oque Delrey	M4	dry	discarded tank	discarded_tank	peri-domestic	1	1	1
Agua Grande	Oque Delrey	M5	dry	Used tires	used_tires	peri-domestic	1	1	1
Agua Grande	Oque Delrey	M5	dry	Used tires	used_tires	peri-domestic	1	1	0
Agua Grande	Oque Delrey	M6	dry	discarded tank	discarded_tank	peri-domestic	1	0	0
Agua Grande	Oque Delrey	M6	dry	discarded tank	discarded_tank	peri-domestic	1	0	0
Agua Grande	Oque Delrey	M6	dry	discarded tank	discarded_tank	peri-domestic	1	0	0
Agua Grande	Oque Delrey	M7	dry	discarded tank	discarded_tank	peri-domestic	1	1	1
Agua Grande	Oque Delrey	M7	dry	discarded tank	discarded_tank	peri-domestic	1	0	0
Agua Grande	Oque Delrey	M7	dry	Tin can	tin_can	peri-domestic	1	0	0
Agua Grande	Oque Delrey	M8	dry	Miscellaneous	Miscellaneous	peri-domestic	1	1	1
Agua Grande	Oque Delrey	M8	dry	discarded tank	discarded_tank	peri-domestic	1	1	0
Agua Grande	Oque Delrey	M8	dry	Miscellaneous	Miscellaneous	peri-domestic	1	1	0
Agua Grande	Oque Delrey	M8	dry	Miscellaneous	Miscellaneous	peri-domestic	1	1	0
Agua Grande	Oque Delrey	M8	dry	Miscellaneous	Miscellaneous	peri-domestic	1	1	0
Agua Grande	Oque Delrey	M8	dry	Miscellaneous	Miscellaneous	peri-domestic	1	1	0
Agua Grande	Oque Delrey	M8	dry	Miscellaneous	Miscellaneous	peri-domestic	1	1	0
Agua Grande	Oque Delrey	M8	dry	Miscellaneous	Miscellaneous	peri-domestic	1	1	0
Agua Grande	Oque Delrey	M8	dry	Miscellaneous	Miscellaneous	peri-domestic	1	1	0
Agua Grande	Oque Delrey	M9	dry	water storage	water_storage	domestic	1	1	1
Agua Grande	Oque Delrey	M10	dry	Used tires	used_tires	peri-domestic	1	1	1
Agua Grande	Oque Delrey	M10	dry	Used tires	used_tires	peri-domestic	1	1	0
Agua Grande	Oque Delrey	M10	dry	Miscellaneous	Miscellaneous	peri-domestic	1	1	0
Agua Grande	Riboque	M1	dry	Miscellaneous	Miscellaneous	peri-domestic	1	1	1
Agua Grande	Riboque	M1	dry	watering place	watering_place	domestic	1	1	0
Agua Grande	Riboque	M1	dry	watering place	watering_place	domestic	1	1	0
Agua Grande	Riboque	M2	dry	Used tires	used_tires	peri-domestic	1	0	0
Agua Grande	Riboque	M3	dry	water storage	water_storage	domestic	1	1	1
Agua Grande	Riboque	M3	dry	discarded tank	discarded_tank	peri-domestic	1	1	0
Agua Grande	Riboque	M3	dry	Tin can	tin_can	peri-domestic	1	0	0
Agua Grande	Riboque	M3	dry	Tin can	tin_can	peri-domestic	1	0	0
Agua Grande	Riboque	M4	dry	no	no	no	0	0	0
Agua Grande	Riboque	M5	dry	no	no	no	0	0	0
Mezochi	Bobo Forr	M1	dry	no	no	no	0	0	0
Mezochi	Bobo Forr	M2	dry	Used tires	used_tires	peri-domestic	1	1	1
Mezochi	Bobo Forr	M2	dry	Used tires	used_tires	peri-domestic	1	1	0
Mezochi	Bobo Forr	M2	dry	Used tires	used_tires	peri-domestic	1	0	0
Mezochi	Bobo Forr	M2	dry	Used tires	used_tires	peri-domestic	1	0	0
Mezochi	Bobo Forr	M2	dry	watering place	watering_place	domestic	1	0	0
Agua Grande	Bobo Forr	M2	dry	discarded tank	discarded_tank	peri-domestic	1	1	0
Mezochi	Bobo Forr	M3	dry	Water storage	water_storage	domestic	1	1	1
Mezochi	Bobo Forr	M4	dry	Water storage	water_storage	domestic	1	1	1
Mezochi	Bobo Forr	M5	dry	Water storage	water_storage	domestic	1	1	1
Mezochi	Bobo Forr	M6	dry	Water storage	water_storage	domestic	1	0	0
Mezochi	Bobo Forr	M6	dry	Water storage	water_storage	domestic	1	0	0
Mezochi	Bobo Forr	M6	dry	Used tires	used_tires	peri-domestic	1	0	0
Mezochi	Bobo Forr	M6	dry	Used tires	used_tires	peri-domestic	1	0	0
Mezochi	Bobo Forr	M6	dry	Used tires	used_tires	peri-domestic	1	1	1
Mezochi	Bobo Forr	M6	dry	Used tires	used_tires	peri-domestic	1	1	0
Mezochi	Bobo Forr	M6	dry	Used tires	used_tires	peri-domestic	1	0	0
Mezochi	Bobo Forr	M7	dry	Water storage	water_storage	domestic	1	1	1
Mezochi	Bobo Forr	M7	dry	Water storage	water_storage	domestic	1	0	0
Mezochi	Bobo Forr	M8	dry	Used tires	used_tires	peri-domestic	1	0	0
Mezochi	Bobo Forr	M8	dry	Used tires	used_tires	peri-domestic	1	0	0
Mezochi	Bobo Forr	M8	dry	Used tires	used_tires	peri-domestic	1	1	1
Mezochi	Bobo Forr	M9	dry	water storage	water_storage	domestic	1	1	1
Mezochi	Bobo Forr	M9	dry	water storage	water_storage	domestic	1	0	0
Agua Grande	Bobo Forr	M9	dry	water storage	water_storage	domestic	1	0	0
Mezochi	Bobo Forr	M9	dry	water storage	water_storage	domestic	1	1	0
Mezochi	Bom Bom	M1	dry	Miscellaneous	Miscellaneous	peri-domestic	1	0	0
Mezochi	Bom Bom	M1	dry	Water storage	water_storage	domestic	1	0	0
Mezochi	Bom Bom	M2	dry	Used tires	used_tires	peri-domestic	1	1	1
Mezochi	Bom Bom	M2	dry	Miscellaneous	Miscellaneous	peri-domestic	1	1	0
Mezochi	Bom Bom	M2	dry	Water storage	water_storage	domestic	1	0	0
Mezochi	Bom Bom	M2	dry	water storage	water_storage	domestic	1	0	0
Mezochi	Bom Bom	M3	dry	Tin can	tin_can	peri-domestic	1	1	1
Mezochi	Bom Bom	M3	dry	Miscellaneous	Miscellaneous	peri-domestic	1	0	0
Mezochi	Bom Bom	M3	dry	Miscellaneous	Miscellaneous	peri-domestic	1	0	0
Mezochi	Bom Bom	M4	dry	discarded tank	discarded_tank	peri-domestic	1	1	1
Mezochi	Bom Bom	M4	dry	discarded tank	discarded_tank	peri-domestic	1	1	0
Mezochi	Bom Bom	M4	dry	Water storage	water_storage	domestic	1	0	0
Mezochi	Bom Bom	M4	dry	Miscellaneous	Miscellaneous	peri-domestic	1	0	0
Mezochi	Bom Bom	M4	dry	discarded tank	discarded_tank	peri-domestic	1	0	0
Mezochi	Bom Bom	M5	dry	Used tires	used_tires	peri-domestic	1	0	0
Mezochi	Bom Bom	M6	dry	watering place	watering_place	domestic	1	1	1
Mezochi	Bom Bom	M7	dry	watering place	watering_place	domestic	1	1	1
Mezochi	Bom Bom	M8	dry	no	no	no	0	0	0
Mezochi	Bom Bom	M9	dry	Water storage	water_storage	domestic	1	1	1
Mezochi	Bom Bom	M9	dry	Flower pot	flower_pot	domestic	1	0	0
Mezochi	Bom Bom	M9	dry	Flower pot	flower_pot	domestic	1	0	0
Mezochi	Bom Bom	M9	dry	Flower pot	flower_pot	domestic	1	0	0
Mezochi	Bom Bom	M10	dry	Water storage	water_storage	domestic	1	0	0
Mezochi	Bom Bom	M11	dry	Miscellaneous	Miscellaneous	peri-domestic	1	0	0
Mezochi	Trinedade	M1	dry	no	no	no	0	0	0
Mezochi	Trindade	M2	dry	Water storage	water_storage	domestic	1	0	0
Mezochi	Trindade	M2	dry	Used tires	used_tires	peri-domestic	1	0	0
Mezochi	Trindade	M3	dry	Used tires	used_tires	peri-domestic	1	0	0
Mezochi	Trindade	M3	dry	Used tires	used_tires	peri-domestic	1	1	1
Mezochi	Trindade	M4	dry	discarded tank	discarded_tank	peri-domestic	1	1	1
Mezochi	Trindade	M4	dry	discarded tank	discarded_tank	peri-domestic	1	0	0
Mezochi	Trindade	M5	dry	Tin can	tin_can	peri-domestic	1	1	1
Mezochi	Trindade	M5	dry	Tin can	tin_can	peri-domestic	1	1	0
Mezochi	Trindade	M5	dry	Water storage	water_storage	domestic	1	0	0
Mezochi	Trindade	M5	dry	Water storage	water_storage	domestic	1	0	0
Mezochi	Trindade	M6	dry	discarded tank	discarded_tank	peri-domestic	1	1	1
Mezochi	Trindade	M6	dry	discarded tank	discarded_tank	peri-domestic	1	1	0
Mezochi	Trinedade	M7	dry	no	no	no	0	0	0
Mezochi	Trindade	M8	dry	Water storage	water_storage	domestic	1	0	0
Mezochi	Trindade	M8	dry	discarded tank	discarded_tank	peri-domestic	1	1	1
Mezochi	Trindade	M8	dry	discarded tank	discarded_tank	peri-domestic	1	1	0
Mezochi	Trindade	M9	dry	discarded tank	discarded_tank	peri-domestic	1	1	1
Mezochi	Trinedade	M10	dry	no	no	no	0	0	0
Mezochi	Trindade	M11	dry	Used tires	used_tires	peri-domestic	1	1	1
Mezochi	Trindade	M11	dry	Used tires	used_tires	peri-domestic	1	1	0
Lobata	Boa Entrade	M1	dry	discarded tank	discarded_tank	peri-domestic	1	1	1
Lobata	Boa Entrade	M1	dry	Used tires	used_tires	peri-domestic	1	0	0
Lobata	Boa Entrade	M2	dry	discarded tank	discarded_tank	peri-domestic	1	0	0
Lobata	Boa Entrade	M3	dry	discarded tank	discarded_tank	peri-domestic	1	1	1
Lobata	Boa Entrade	M3	dry	Used tires	used_tires	peri-domestic	1	0	0
Lobata	Boa Entrade	M3	dry	watering place	watering_place	domestic	1	0	0
Lobata	Boa Entrade	M3	dry	Water storage	water_storage	domestic	1	0	0
Lobata	Boa Entrade	M3	dry	Used tires	used_tires	peri-domestic	1	1	0
Lobata	Boa Entrada	M4	dry	no	no	no	0	0	0
Lobata	Boa Entrade	M5	dry	discarded tank	discarded_tank	peri-domestic	1	1	1
Lobata	Boa Entrade	M6	dry	watering place	watering_place	domestic	1	0	0
Lobata	Boa Entrade	M7	dry	Used tires	used_tires	peri-domestic	1	1	1
Lobata	Boa Entrade	M8	dry	discarded tank	discarded_tank	peri-domestic	1	1	1
Lobata	Boa Entrade	M9	dry	Flower pot	flower_pot	domestic	1	1	1
Lobata	Boa Entrade	M9	dry	Flower pot	flower_pot	domestic	1	1	0
Lobata	Boa Entrada	M10	dry	no	no	no	0	0	0
Lobata	Uba Cabra	M1	dry	discarded tank	discarded_tank	peri-domestic	1	0	0
Lobata	Uba Cabra	M2	dry	discarded tank	discarded_tank	peri-domestic	1	0	0
Lobata	Uba Cabra	M3	dry	discarded tank	discarded_tank	peri-domestic	1	1	1
Lobata	Uba Cabra	M3	dry	Flower pot	flower_pot	domestic	1	1	0
Lobata	Uba Cabra	M3	dry	Flower pot	flower_pot	domestic	1	1	0
Lobata	Uba Cabra	M3	dry	Flower pot	flower_pot	domestic	1	1	0
Lobata	Uba Cabra	M3	dry	discarded tank	discarded_tank	peri-domestic	1	1	0
Lobata	Urba Cabra	M4	dry	no	no	no	0	0	0
Lobata	Urba Cabra	M5	dry	no	no	no	0	0	0
Lobata	Urba Cabra	M6	dry	no	no	no	0	0	0
Lobata	Uba Cabra	M7	dry	Used tires	used_tires	peri-domestic	1	1	1
Lobata	Urba Cabra	M8	dry	no	no	no	0	0	0
Lobata	Uba Cabra	M9	dry	discarded tank	discarded_tank	peri-domestic	1	0	0
Lobata	Uba Cabra	M9	dry	discarded tank	discarded_tank	peri-domestic	1	0	0
Lobata	Uba Cabra	M10	dry	Miscellaneous	Miscellaneous	peri-domestic	1	0	0
Lobata	Uba Cabra	M10	dry	Used tires	used_tires	peri-domestic	1	0	0
Lobata	Uba Cabra	M11	dry	Used tires	used_tires	peri-domestic	1	0	0
Lobata	Uba Cabra	M11	dry	Used tires	used_tires	peri-domestic	1	0	0
Lobata	Uba Cabra	M11	dry	Used tires	used_tires	peri-domestic	1	1	1
Lobata	Micolo	M1	dry	Flower pot	flower_pot	domestic	1	1	1
Lobata	Micolo	M2	dry	Used tires	used_tires	peri-domestic	1	1	1
Lobata	Micolo	M2	dry	discarded tank	discarded_tank	peri-domestic	1	1	0
Lobata	Micolo	M3	dry	Water storage	water_storage	domestic	1	1	1
Lobata	Micolo	M3	dry	discarded tank	discarded_tank	peri-domestic	1	1	0
Lobata	Micolo	M4	dry	Used tires	used_tires	peri-domestic	1	1	1
Lobata	Micolo	M4	dry	discarded tank	discarded_tank	peri-domestic	1	1	0
Lobata	Micolo	M4	dry	watering place	watering_place	domestic	1	0	0
Lobata	Micolo	M5	dry	no	no	no	0	0	0
Lobata	Micolo	M6	dry	no	no	no	0	0	0
Lobata	Micolo	M7	dry	no	no	no	0	0	0
Lobata	Micolo	M8	dry	Water storage	water_storage	domestic	1	1	1
Agua Grande	Mandre deuis	M7	dry	Water storage	water_storage	domestic	1	1	1
Agua Grande	Mandre deuis	M8	dry	watering place	watering_place	domestic	1	0	0
Agua Grande	Mandre deuis	M9	dry	no	no	no	0	0	0
Agua Grande	Mandre deuis	M10	dry	discarded tank	discarded_tank	peri-domestic	1	0	0
Agua Grande	Mandre deuis	M11	dry	Water storage	water_storage	domestic	1	0	0
Agua Grande	Mandre deuis	M11	dry	discarded tank	discarded_tank	peri-domestic	1	0	0
Agua Grande	Mandre deuis	M12	dry	Flower pot	flower_pot	domestic	1	0	0
Agua Grande	Mandre deuis	M12	dry	Flower pot	flower_pot	domestic	1	1	1
Agua Grande	Mandre deuis	M12	dry	Miscellaneous	Miscellaneous	peri-domestic	1	1	0
Agua Grande	Mandre deuis	M13	dry	no	no	no	0	0	0
Cantagalo	Mestre Antonio	M1	dry	discarded tank	discarded_tank	peri-domestic	1	0	0
Cantagalo	Mestre Antonio	M1	dry	discarded tank	discarded_tank	peri-domestic	1	0	0
Cantagalo	Mestre Antonio	M2	dry	Water storage	water_storage	domestic	1	1	1
Cantagalo	Mestre Antonio	M2	dry	Water storage	water_storage	domestic	1	1	0
Cantagalo	Mestre Antonio	M2	dry	Water storage	water_storage	domestic	1	1	0
Cantagalo	Mestre Antonio	M2	dry	Water storage	water_storage	domestic	1	1	0
Cantagalo	Mestre Antonio	M3	dry	no	no	no	0	0	0
Cantagalo	Mestre Antonio	M4	dry	no	no	no	0	0	0
Cantagalo	Mestre Antonio	M5	dry	watering place	watering_place	domestic	1	0	0
Cantagalo	Santana	M6	dry	no	no	no	0	0	0
Cantagalo	Santana	M7	dry	no	no	no	0	0	0
Cantagalo	Santana	M8	dry	no	no	no	0	0	0
Cantagalo	Santana	M9	dry	no	no	no	0	0	0
Cantagalo	Agua Ize	M1	dry	no	no	no	0	0	0
Cantagalo	Agua Ize	M2	dry	no	no	no	0	0	0
Cantagalo	Agua Ize	M3	dry	no	no	no	0	0	0
Cantagalo	Agua Ize	M4	dry	no	no	no	0	0	0
Cantagalo	Agua Ize	M5	dry	Water storage	water_storage	domestic	1	0	0
Cantagalo	Agua Ize	M5	dry	Used tires	used_tires	peri-domestic	1	0	0
Cantagalo	Ribeira Afonso	M1	dry	no	no	no	0	0	0
Cantagalo	Ribeira Afonso	M2	dry	no	no	no	0	0	0
Cantagalo	Ribeira Afonso	M3	dry	no	no	no	0	0	0
Cantagalo	Ribeira Afonso	M4	dry	watering place	watering_place	domestic	1	0	0
Cantagalo	Ribeira Afonso	M4	dry	Water storage	water_storage	domestic	1	0	0
Cantagalo	Ribeira Afonso	M4	dry	discarded tank	discarded_tank	peri-domestic	1	1	1
Cantagalo	Ribeira Afonso	M5	dry	no	no	no	0	0	0
Cantagalo	Ribeira Afonso	M6	dry	no	no	no	0	0	0
Cantagalo	Ribeira Afonso	M7	dry	no	no	no	0	0	0
Caue	Porto Alegre	M1	dry	Water storage	water_storage	domestic	1	0	0
Caue	Porto Alegre	M2	dry	no	no	no	0	0	0
Caue	Porto Alegre	M3	dry	no	no	no	0	0	0
Caue	Porto Alegre	M4	dry	Water storage	water_storage	domestic	1	0	0
Caue	Porto Alegre	M5	dry	no	no	no	0	0	0
Caue	Porto Alegre	M6	dry	discarded tank	discarded_tank	peri-domestic	1	0	0
Caue	Porto Alegre	M7	dry	Used tires	used_tires	peri-domestic	1	0	0
Caue	Porto Alegre	M8	dry	Water storage	water_storage	domestic	1	0	0
Caue	Porto Alegre	M9	dry	Water storage	water_storage	domestic	1	1	1
Caue	Porto Alegre	M9	dry	Water storage	water_storage	domestic	1	1	0
Caue	Porto Alegre	M10	dry	no	no	no	0	0	0
Caue	Porto Alegre	M11	dry	Water storage	water_storage	domestic	1	0	0
Caue	Porto Alegre	M12	dry	no	no	no	0	0	0
Caue	Emolve	M1	dry	no	no	no	0	0	0
Caue	Emolve	M2	dry	discarded tank	discarded_tank	peri-domestic	1	0	0
Caue	Emolve	M3	dry	discarded tank	discarded_tank	peri-domestic	1	0	0
Caue	Angolarae	M1	dry	Used tires	used_tires	peri-domestic	1	0	0
Caue	Angolarae	M1	dry	Water storage	water_storage	domestic	1	0	0
Caue	Angolarae	M2	dry	discarded tank	discarded_tank	peri-domestic	1	0	0
Caue	Angolarae	M3	dry	discarded tank	discarded_tank	peri-domestic	1	0	0
Caue	Angolarae	M4	dry	Used tires	used_tires	peri-domestic	1	0	0
Caue	Angolarae	M4	dry	discarded tank	discarded_tank	peri-domestic	1	0	0
Caue	Angolarae	M4	dry	Water storage	water_storage	domestic	1	1	1
Caue	Angolarae	M4	dry	discarded tank	discarded_tank	peri-domestic	1	1	0
Caue	Angolarae	M4	dry	Used tires	used_tires	peri-domestic	1	0	0
Caue	Angolarae	M4	dry	Used tires	used_tires	peri-domestic	1	0	0
Caue	Angolarae	M5	dry	Used tires	used_tires	peri-domestic	1	1	1
Caue	Angolarae	M6	dry	no	no	no	0	0	0
Caue	Angolarae	M7	dry	no	no	no	0	0	0
Lemba	Roca lemba	M1	dry	no	no	no	0	0	0
Lemba	Roca lemba	M2	dry	Used tires	used_tires	peri-domestic	1	0	0
Lemba	Roca lemba	M3	dry	Used tires	used_tires	peri-domestic	1	0	0
Lemba	Roca lemba	M4	dry	discarded tank	discarded_tank	peri-domestic	1	1	1
Lemba	Roca lemba	M5	dry	no	no	no	0	0	0
Lemba	Roca lemba	M6	dry	no	no	no	0	0	0
Lemba	Roca lemba	M7	dry	no	no	no	0	0	0
Lemba	Roca lemba	M8	dry	no	no	no	0	0	0
Lemba	Roca lemba	M9	dry	no	no	no	0	0	0
Lemba	Roca lemba	M10	dry	discarded tank	discarded_tank	peri-domestic	1	1	1
Lemba	Roca lemba	M10	dry	Miscellaneous	Miscellaneous	peri-domestic	1	1	0
Lemba	Roca lemba	M10	dry	Water storage	water_storage	domestic	1	1	0
Lemba	Roca lemba	M11	dry	Used tires	used_tires	peri-domestic	1	0	0
Lemba	Roca lemba	M11	dry	Used tires	used_tires	peri-domestic	1	0	0
Lemba	Roca lemba	M11	dry	discarded tank	discarded_tank	peri-domestic	1	0	0
Lemba	Roca lemba	M11	dry	discarded tank	discarded_tank	peri-domestic	1	0	0
Lemba	Roca lemba	M12	dry	no	no	no	0	0	0
Lemba	Santa Catarina	M1	dry	Used tires	used_tires	peri-domestic	1	1	1
Lemba	Santa Catharina	M2	dry	no	no	no	0	0	0
Lemba	Santa Catarina	M3	dry	Used tires	used_tires	peri-domestic	1	0	0
Lemba	Santa Catharina	M4	dry	no	no	no	0	0	0
Lemba	Santa Catarina	M5	dry	Used tires	used_tires	peri-domestic	1	1	1
Lemba	Santa Catarina	M5	dry	Used tires	used_tires	peri-domestic	1	1	0
Lemba	Santa Catarina	M6	dry	Used tires	used_tires	peri-domestic	1	1	1
Lemba	Ribana	M1	dry	no	no	no	0	0	0
Lemba	Ribana	M2	dry	no	no	no	0	0	0
Lemba	Ribana	M3	dry	no	no	no	0	0	0
Lemba	Ribana	M4	dry	no	no	no	0	0	0
Lemba	Ribana	M5	dry	Used tires	used_tires	peri-domestic	1	1	1
Lemba	Neves	M1	dry	discarded tank	discarded_tank	peri-domestic	1	0	0
Lemba	Neves	M2	dry	Used tires	used_tires	peri-domestic	1	1	1
Lemba	Neves	M2	dry	Used tires	used_tires	peri-domestic	1	1	0
Lemba	Neves	M2	dry	Used tires	used_tires	peri-domestic	1	1	0
Lemba	Neves	M2	dry	Used tires	used_tires	peri-domestic	1	0	0
Lemba	Neves	M2	dry	Used tires	used_tires	peri-domestic	1	0	0
Lemba	Neves	M3	dry	Used tires	used_tires	peri-domestic	1	1	1
Lemba	Neives	M4	dry	no	no	no	0	0	0
Lemba	Neves	M5	dry	Used tires	used_tires	peri-domestic	1	1	1
Lemba	Neves	M5	dry	Used tires	used_tires	peri-domestic	1	0	0
Lemba	Neves	M6	dry	Used tires	used_tires	peri-domestic	1	1	1
Lemba	Neives	M7	dry	no	no	no	0	0	0
Agua Grande	Boa Morte	M1	rainy	Used tires	used_tires	peri-domestic	1	1	1
Agua Grande	Boa Morte	M1	rainy	Used tires	used_tires	peri-domestic	1	1	0
Agua Grande	Boa Morte	M1	rainy	Used tires	used_tires	peri-domestic	1	1	0
Agua Grande	Boa Morte	M2	rainy	Water Storage	water_storage	domestic	1	1	1
Agua Grande	Boa Morte	M2	rainy	Water Storage	water_storage	domestic	1	1	0
Agua Grande	Boa Morte	M2	rainy	Water Storage	water_storage	domestic	1	1	0
Agua Grande	Boa Morte	M2	rainy	Water Storage	water_storage	domestic	1	1	0
Agua Grande	Boa Morte	M2	rainy	Used tires	used_tires	peri-domestic	1	1	0
Agua Grande	Boa Morte	M2	rainy	Used tires	used_tires	peri-domestic	1	1	0
Agua Grande	Boa Morte	M2	rainy	Used tires	used_tires	peri-domestic	1	1	0
Agua Grande	Boa Morte	M2	rainy	Used tires	used_tires	peri-domestic	1	0	0
Agua Grande	Boa Morte	M3	rainy	Water Storage	water_storage	domestic	1	1	1
Agua Grande	Boa Morte	M4	rainy	Water Storage	water_storage	domestic	1	1	1
Agua Grande	Boa Morte	M4	rainy	Used tires	used_tires	peri-domestic	1	1	0
Agua Grande	Boa Morte	M4	rainy	Miscellaneous	Miscellaneous	peri-domestic	1	0	0
Agua Grande	Boa Morte	M5	rainy	Water Storage	water_storage	domestic	1	1	1
Agua Grande	Boa Morte	M5	rainy	Water Storage	water_storage	domestic	1	1	0
Agua Grande	Boa Morte	M5	rainy	Water Storage	water_storage	domestic	1	1	0
Agua Grande	Boa Morte	M6	rainy	Water Storage	water_storage	domestic	1	0	0
Agua Grande	Boa Morte	M7	rainy	Water Storage	water_storage	domestic	1	0	0
Agua Grande	Boa Morte	M8	rainy	Water Storage	water_storage	domestic	1	1	1
Agua Grande	Boa Morte	M8	rainy	Water Storage	water_storage	domestic	1	1	0
Agua Grande	Boa Morte	M8	rainy	Water Storage	water_storage	domestic	1	0	0
Agua Grande	Boa Morte	M9	rainy	Used tires	used_tires	peri-domestic	1	1	1
Agua Grande	Boa Morte	M9	rainy	Used tires	used_tires	peri-domestic	1	1	0
Agua Grande	Boa Morte	M10	rainy	Water Storage	water_storage	domestic	1	1	1
Agua Grande	Boa Morte	M10	rainy	Water Storage	water_storage	domestic	1	1	0
Agua Grande	Boa Morte	M10	rainy	Water Storage	water_storage	domestic	1	1	0
Agua Grande	Bairro Verde	M1	rainy	discarded tank	discarded_tank	peri-domestic	1	1	1
Agua Grande	Bairro Verde	M1	rainy	discarded tank	discarded_tank	peri-domestic	1	1	0
Agua Grande	Bairro Verde	M1	rainy	discarded tank	discarded_tank	peri-domestic	1	1	0
Agua Grande	Bairro Verde	M1	rainy	discarded tank	discarded_tank	peri-domestic	1	1	0
Agua Grande	Bairro Verde	M1	rainy	Used tires	used_tires	peri-domestic	1	1	0
Agua Grande	Bairro Verde	M1	rainy	Tin can	tin_can	peri-domestic	1	1	0
Agua Grande	Bairro Verde	M1	rainy	Tin can	tin_can	peri-domestic	1	1	0
Agua Grande	Bairro Verde	M2	rainy	Used tires	used_tires	peri-domestic	1	1	1
Agua Grande	Bairro Verde	M2	rainy	Water storage	water_storage	domestic	1	1	0
Agua Grande	Bairro Verde	M2	rainy	Water storage	water_storage	domestic	1	1	0
Agua Grande	Bairro Verde	M2	rainy	Water storage	water_storage	domestic	1	1	0
Agua Grande	Bairro Verde	M2	rainy	Water storage	water_storage	domestic	1	0	0
Agua Grande	Bairro Verde	M2	rainy	Water storage	water_storage	domestic	1	0	0
Agua Grande	Bairro Verde	M2	rainy	Water storage	water_storage	domestic	1	0	0
Agua Grande	Bairro Verde	M3	rainy	discarded tank	discarded_tank	peri-domestic	1	0	0
Agua Grande	Bairro Verde	M3	rainy	discarded tank	discarded_tank	peri-domestic	1	0	0
Agua Grande	Bairro Verde	M3	rainy	discarded tank	discarded_tank	peri-domestic	1	0	0
Agua Grande	Bairro Verde	M4	rainy	Flower pot	flower_pot	domestic	1	0	0
Agua Grande	Bairro Verde	M4	rainy	Miscellaneous	Miscellaneous	peri-domestic	1	1	1
Agua Grande	Bairro Verde	M4	rainy	Miscellaneous	Miscellaneous	peri-domestic	1	1	0
Agua Grande	Bairro Verde	M5	rainy	no	no	no	0	0	0
Agua Grande	Bairro Verde	M6	rainy	discarded tank	discarded_tank	peri-domestic	1	1	1
Agua Grande	Bairro Verde	M7	rainy	Flower pot	flower_pot	domestic	1	0	0
Agua Grande	Bairro Verde	M7	rainy	Flower pot	flower_pot	domestic	1	0	0
Agua Grande	Bairro Verde	M7	rainy	Flower pot	flower_pot	domestic	1	0	0
Agua Grande	Bairro Verde	M7	rainy	Flower pot	flower_pot	domestic	1	0	0
Agua Grande	Bairro Verde	M8	rainy	Miscellaneous	Miscellaneous	peri-domestic	1	0	0
Agua Grande	Bairro Verde	M9	rainy	discarded tank	discarded_tank	peri-domestic	1	1	1
Agua Grande	Bairro Verde	M9	rainy	Miscellaneous	Miscellaneous	peri-domestic	1	1	0
Agua Grande	Bairro Verde	M10	rainy	Water storage	water_storage	domestic	1	1	1
Agua Grande	Bairro Verde	M10	rainy	Water storage	water_storage	domestic	1	1	0
Agua Grande	Bairro Verde	M10	rainy	Water storage	water_storage	domestic	1	0	0
Agua Grande	Bairro Verde	M10	rainy	Water storage	water_storage	domestic	1	0	0
Agua Grande	Bairro Verde	M11	rainy	discarded tank	discarded_tank	peri-domestic	1	1	1
Agua Grande	Bairro Verde	M11	rainy	Water storage	water_storage	domestic	1	1	0
Agua Grande	Bairro Verde	M11	rainy	Miscellaneous	Miscellaneous	peri-domestic	1	1	0
Agua Grande	Bairro Verde	M11	rainy	Miscellaneous	Miscellaneous	peri-domestic	1	1	0
Agua Grande	Bobo Forro	M1	rainy	discarded tank	discarded_tank	peri-domestic	1	1	1
Agua Grande	Bobo Forro	M2	rainy	Used tires	used_tires	peri-domestic	1	0	0
Agua Grande	Bobo Forro	M2	rainy	Used tires	used_tires	peri-domestic	1	0	0
Agua Grande	Bobo Forro	M2	rainy	Used tires	used_tires	peri-domestic	1	0	0
Agua Grande	Bobo Forro	M3	rainy	Tin can	tin_can	peri-domestic	1	1	1
Agua Grande	Bobo Forro	M3	rainy	Tin can	tin_can	peri-domestic	1	1	0
Agua Grande	Bobo Forro	M4	rainy	Tin can	tin_can	peri-domestic	1	1	1
Agua Grande	Bobo Forro	M5	rainy	Used tires	used_tires	peri-domestic	1	1	1
Agua Grande	Bobo Forro	M6	rainy	Used tires	used_tires	peri-domestic	1	1	1
Agua Grande	Bobo Forro	M6	rainy	Used tires	used_tires	peri-domestic	1	1	0
Agua Grande	Bobo Forro	M6	rainy	Used tires	used_tires	peri-domestic	1	1	0
Agua Grande	Bobo Forro	M6	rainy	discarded tank	discarded_tank	peri-domestic	1	1	0
Agua Grande	Bobo Forro	M6	rainy	discarded tank	discarded_tank	peri-domestic	1	1	0
Agua Grande	Bobo Forro	M6	rainy	Miscellaneous	Miscellaneous	peri-domestic	1	1	0
Agua Grande	Bobo Forro	M6	rainy	Miscellaneous	Miscellaneous	peri-domestic	1	1	0
Agua Grande	Bobo Forro	M7	rainy	Bache plastique	Miscellaneous	peri-domestic	1	1	1
Agua Grande	Bobo Forro	M7	rainy	Miscellaneous	Miscellaneous	peri-domestic	1	1	0
Agua Grande	Bobo Forro	M8	rainy	Miscellaneous	Miscellaneous	peri-domestic	1	1	1
Agua Grande	Bobo Forro	M9	rainy	Water storage	water_storage	domestic	1	1	1
Agua Grande	Bobo Forro	M9	rainy	Water storage	water_storage	domestic	1	1	0
Agua Grande	Bobo Forro	M9	rainy	Water storage	water_storage	domestic	1	1	0
Agua Grande	Bobo Forro	M9	rainy	Water storage	water_storage	domestic	1	1	0
Agua Grande	Bobo Forro	M9	rainy	Water storage	water_storage	domestic	1	1	0
Agua Grande	Bobo Forro	M9	rainy	Water storage	water_storage	domestic	1	1	0
Agua Grande	Bobo Forro	M9	rainy	Water storage	water_storage	domestic	1	1	0
Agua Grande	Bobo Forro	M9	rainy	Water storage	water_storage	domestic	1	0	0
Agua Grande	Bobo Forro	M9	rainy	Water storage	water_storage	domestic	1	0	0
Agua Grande	Bobo Forro	M10	rainy	Water storage	water_storage	domestic	1	1	1
Agua Grande	Bobo Forro	M10	rainy	Water storage	water_storage	domestic	1	1	0
Agua Grande	Bobo Forro	M10	rainy	Water storage	water_storage	domestic	1	1	0
Agua Grande	Bobo Forro	M10	rainy	discarded tank	discarded_tank	peri-domestic	1	1	0
Agua Grande	Bobo Forro	M11	rainy	Water storage	water_storage	domestic	1	1	1
Agua Grande	Bobo Forro	M11	rainy	Water storage	water_storage	domestic	1	0	0
Agua Grande	Bobo Forro	M11	rainy	Water storage	water_storage	domestic	1	0	0
Agua Grande	Bobo Forro	M11	rainy	Used tires	used_tires	peri-domestic	1	0	0
Agua Grande	Bobo Forro	M11	rainy	Used tires	used_tires	peri-domestic	1	0	0
Agua Grande	Bobo Forro	M11	rainy	Used tires	used_tires	peri-domestic	1	0	0
Agua Grande	Bobo Forro	M12	rainy	Water storage	water_storage	domestic	1	1	1
Agua Grande	Bobo Forro	M12	rainy	Used tires	used_tires	peri-domestic	1	1	0
Agua Grande	Riboque	M1	rainy	discarded tank	discarded_tank	peri-domestic	1	1	1
Agua Grande	Riboque	M1	rainy	discarded tank	discarded_tank	peri-domestic	1	1	0
Agua Grande	Riboque	M1	rainy	discarded tank	discarded_tank	peri-domestic	1	1	0
Agua Grande	Riboque	M1	rainy	discarded tank	discarded_tank	peri-domestic	1	0	0
Agua Grande	Riboque	M1	rainy	discarded tank	discarded_tank	peri-domestic	1	0	0
Agua Grande	Riboque	M1	rainy	Used tires	used_tires	peri-domestic	1	0	0
Agua Grande	Riboque	M2	rainy	Used tires	used_tires	peri-domestic	1	1	1
Agua Grande	Riboque	M2	rainy	Miscellaneous	Miscellaneous	peri-domestic	1	1	0
Agua Grande	Riboque	M3	rainy	Used tires	used_tires	peri-domestic	1	1	1
Agua Grande	Riboque	M3	rainy	Used tires	used_tires	peri-domestic	1	1	0
Agua Grande	Riboque	M3	rainy	Used tires	used_tires	peri-domestic	1	1	0
Agua Grande	Riboque	M3	rainy	Used tires	used_tires	peri-domestic	1	0	0
Agua Grande	Riboque	M3	rainy	Used tires	used_tires	peri-domestic	1	0	0
Agua Grande	Riboque	M3	rainy	Used tires	used_tires	peri-domestic	1	0	0
Agua Grande	Riboque	M3	rainy	Flower pot	flower_pot	domestic	1	1	0
Agua Grande	Riboque	M3	rainy	discarded tank	discarded_tank	peri-domestic	1	1	0
Agua Grande	Riboque	M4	rainy	discarded tank	discarded_tank	peri-domestic	1	1	1
Agua Grande	Riboque	M4	rainy	discarded tank	discarded_tank	peri-domestic	1	1	0
Agua Grande	Riboque	M4	rainy	discarded tank	discarded_tank	peri-domestic	1	0	0
Agua Grande	Riboque	M4	rainy	Bache plastique	Miscellaneous	peri-domestic	1	1	0
Agua Grande	Riboque	M4	rainy	Used tires	used_tires	peri-domestic	1	0	0
Agua Grande	Riboque	M5	rainy	no	no	no	0	0	0
Agua Grande	Riboque	M6	rainy	no	no	no	0	0	0
Agua Grande	Riboque	M7	rainy	Used tires	used_tires	peri-domestic	1	0	0
Agua Grande	Riboque	M7	rainy	Used tires	used_tires	peri-domestic	1	0	0
Agua Grande	Riboque	M7	rainy	Used tires	used_tires	peri-domestic	1	0	0
Agua Grande	Riboque	M7	rainy	Used tires	used_tires	peri-domestic	1	0	0
Agua Grande	Riboque	M7	rainy	Used tires	used_tires	peri-domestic	1	0	0
Agua Grande	Riboque	M7	rainy	Used tires	used_tires	peri-domestic	1	0	0
Agua Grande	Riboque	M7	rainy	Tin can	tin_can	peri-domestic	1	1	1
Agua Grande	Riboque	M8	rainy	Used tires	used_tires	peri-domestic	1	1	1
Agua Grande	Riboque	M8	rainy	Used tires	used_tires	peri-domestic	1	1	0
Agua Grande	Riboque	M8	rainy	discarded tank	discarded_tank	peri-domestic	1	1	0
Agua Grande	Riboque	M8	rainy	discarded tank	discarded_tank	peri-domestic	1	1	0
Agua Grande	Riboque	M9	rainy	watering place	watering_place	domestic	1	1	1
Agua Grande	Riboque	M9	rainy	Miscellaneous	Miscellaneous	peri-domestic	1	1	0
Agua Grande	Riboque	M9	rainy	discarded tank	discarded_tank	peri-domestic	1	1	0
Agua Grande	Riboque	M9	rainy	discarded tank	discarded_tank	peri-domestic	1	1	0
Agua Grande	Riboque	M10	rainy	no	no	no	0	0	0
Agua Grande	Oquel Del Rei	M1	rainy	discarded tank	discarded_tank	peri-domestic	1	1	1
Agua Grande	Oquel Del Rei	M1	rainy	discarded tank	discarded_tank	peri-domestic	1	1	0
Agua Grande	Oquel Del Rei	M1	rainy	Used tires	used_tires	peri-domestic	1	0	0
Agua Grande	Oquel Del Rei	M2	rainy	discarded tank	discarded_tank	peri-domestic	1	0	0
Agua Grande	Oquel Del Rei	M2	rainy	Used tires	used_tires	peri-domestic	1	0	0
Agua Grande	Oquel Del Rei	M3	rainy	no	no	no	0	0	0
Agua Grande	Oquel Del Rei	M4	rainy	no	no	no	0	0	0
Agua Grande	Oquel Del Rei	M5	rainy	Miscellaneous	Miscellaneous	peri-domestic	1	0	0
Agua Grande	Oquel Del Rei	M6	rainy	Miscellaneous	Miscellaneous	peri-domestic	1	1	1
Agua Grande	Oquel Del Rei	M6	rainy	discarded tank	discarded_tank	peri-domestic	1	1	0
Agua Grande	Oquel Del Rei	M6	rainy	discarded tank	discarded_tank	peri-domestic	1	1	0
Agua Grande	Oquel Del Rei	M6	rainy	Used tires	used_tires	peri-domestic	1	1	0
Agua Grande	Oquel Del Rei	M6	rainy	Used tires	used_tires	peri-domestic	1	1	0
Agua Grande	Oquel Del Rei	M7	rainy	no	no	no	0	0	0
Agua Grande	Oquel Del Rei	M8	rainy	Miscellaneous	Miscellaneous	peri-domestic	1	1	1
Agua Grande	Oquel Del Rei	M8	rainy	Miscellaneous	Miscellaneous	peri-domestic	1	1	0
Agua Grande	Oquel Del Rei	M8	rainy	discarded tank	discarded_tank	peri-domestic	1	1	0
Agua Grande	Oquel Del Rei	M8	rainy	discarded tank	discarded_tank	peri-domestic	1	1	0
Agua Grande	Oquel Del Rei	M8	rainy	discarded tank	discarded_tank	peri-domestic	1	1	0
Agua Grande	Oquel Del Rei	M8	rainy	discarded tank	discarded_tank	peri-domestic	1	1	0
Agua Grande	Oquel Del Rei	M9	rainy	Bache plastique	Miscellaneous	peri-domestic	1	1	1
Agua Grande	Oquel Del Rei	M10	rainy	Water storage	water_storage	domestic	1	1	1
Agua Grande	Oquel Del Rei	M10	rainy	Water storage	water_storage	domestic	1	1	0
Agua Grande	Oquel Del Rei	M10	rainy	Water storage	water_storage	domestic	1	0	0
Agua Grande	Poto Poto	M1	rainy	Bache plastique	Miscellaneous	peri-domestic	1	1	1
Agua Grande	Poto Poto	M1	rainy	Bache plastique	Miscellaneous	peri-domestic	1	1	0
Agua Grande	Poto Poto	M1	rainy	Bache plastique	Miscellaneous	peri-domestic	1	1	0
Agua Grande	Poto Poto	M1	rainy	Bache plastique	Miscellaneous	peri-domestic	1	0	0
Agua Grande	Poto Poto	M1	rainy	Bache plastique	Miscellaneous	peri-domestic	1	0	0
Agua Grande	Poto Poto	M1	rainy	discarded tank	discarded_tank	peri-domestic	1	0	0
Agua Grande	Poto Poto	M2	rainy	Used tires	used_tires	peri-domestic	1	1	1
Agua Grande	Poto Poto	M2	rainy	Used tires	used_tires	peri-domestic	1	1	0
Agua Grande	Poto Poto	M2	rainy	Miscellaneous	Miscellaneous	peri-domestic	1	1	0
Agua Grande	Poto Poto	M2	rainy	discarded tank	discarded_tank	peri-domestic	1	1	0
Agua Grande	Poto Poto	M2	rainy	discarded tank	discarded_tank	peri-domestic	1	0	0
Caue	Porto Alegre	M1	rainy	Used tires	used_tires	peri-domestic	1	0	0
Caue	Porto Alegre	M1	rainy	Used tires	used_tires	peri-domestic	1	0	0
Caue	Porto Alegre	M1	rainy	Used tires	used_tires	peri-domestic	1	0	0
Caue	Porto Alegre	M1	rainy	discarded tank	discarded_tank	peri-domestic	1	1	1
Caue	Porto Alegre	M1	rainy	discarded tank	discarded_tank	peri-domestic	1	0	0
Caue	Porto Alegre	M1	rainy	discarded tank	discarded_tank	peri-domestic	1	0	0
Caue	Porto Alegre	M1	rainy	Miscellaneous	Miscellaneous	peri-domestic	1	1	0
Caue	Porto Alegre	M2	rainy	Miscellaneous	Miscellaneous	peri-domestic	1	1	1
Caue	Porto Alegre	M2	rainy	discarded tank	discarded_tank	peri-domestic	1	1	0
Caue	Porto Alegre	M2	rainy	discarded tank	discarded_tank	peri-domestic	1	1	0
Caue	Porto Alegre	M2	rainy	discarded tank	discarded_tank	peri-domestic	1	0	0
Caue	Porto Alegre	M2	rainy	discarded tank	discarded_tank	peri-domestic	1	0	0
Caue	Porto Alegre	M3	rainy	Flower pot	flower_pot	domestic	1	1	1
Caue	Porto Alegre	M4	rainy	Bache plastique	Miscellaneous	peri-domestic	1	1	1
Caue	Porto Alegre	M4	rainy	Tin can	tin_can	peri-domestic	1	1	0
Caue	Porto Alegre	M5	rainy	Flower pot	flower_pot	domestic	1	0	0
Caue	Porto Alegre	M6	rainy	discarded tank	discarded_tank	peri-domestic	1	0	0
Caue	Porto Alegre	M6	rainy	Used tires	used_tires	peri-domestic	1	1	1
Caue	Porto Alegre	M6	rainy	Used tires	used_tires	peri-domestic	1	1	0
Caue	Porto Alegre	M6	rainy	Used tires	used_tires	peri-domestic	1	1	0
Caue	Porto Alegre	M7	rainy	Bache plastique	Miscellaneous	peri-domestic	1	0	0
Caue	Porto Alegre	M7	rainy	Tin can	tin_can	peri-domestic	1	0	0
Caue	Porto Alegre	M8	rainy	Water storage	water_storage	domestic	1	0	0
Caue	Porto Alegre	M9	rainy	Tin can	tin_can	peri-domestic	1	0	0
Caue	Porto Alegre	M10	rainy	Water storage	water_storage	domestic	1	1	1
Caue	Emolve	M1	rainy	discarded tank	discarded_tank	peri-domestic	1	1	1
Caue	Emolve	M1	rainy	discarded tank	discarded_tank	peri-domestic	1	1	0
Caue	Emolve	M1	rainy	discarded tank	discarded_tank	peri-domestic	1	1	0
Caue	Emolve	M1	rainy	discarded tank	discarded_tank	peri-domestic	1	1	0
Caue	Emolve	M1	rainy	discarded tank	discarded_tank	peri-domestic	1	0	0
Caue	Emolve	M2	rainy	discarded tank	discarded_tank	peri-domestic	1	1	1
Caue	Emolve	M2	rainy	discarded tank	discarded_tank	peri-domestic	1	1	0
Caue	Emolve	M2	rainy	discarded tank	discarded_tank	peri-domestic	1	0	0
Caue	Emolve	M2	rainy	Miscellaneous	Miscellaneous	peri-domestic	1	0	0
Caue	Emolve	M2	rainy	Miscellaneous	Miscellaneous	peri-domestic	1	0	0
Caue	Emolve	M2	rainy	Bambou	Miscellaneous	peri-domestic	1	1	0
Caue	Emolve	M2	rainy	Bambou	Miscellaneous	peri-domestic	1	1	0
Caue	Emolve	M2	rainy	Miscellaneous	Miscellaneous	peri-domestic	1	1	0
Caue	Emolve	M3	rainy	no	no	no	0	0	0
Caue	Emolve	M4	rainy	no	no	no	0	0	0
Caue	Emolve	M5	rainy	Bambou	Miscellaneous	peri-domestic	1	1	1
Caue	Emolve	M6	rainy	Water storage	water_storage	domestic	1	0	0
Caue	Emolve	M7	rainy	discarded tank	discarded_tank	peri-domestic	1	0	0
Caue	Emolve	M7	rainy	discarded tank	discarded_tank	peri-domestic	1	0	0
Caue	Emolve	M7	rainy	discarded tank	discarded_tank	peri-domestic	1	0	0
Caue	Emolve	M7	rainy	Used tires	used_tires	peri-domestic	1	0	0
Caue	Emolve	M8	rainy	discarded tank	discarded_tank	peri-domestic	1	0	0
Caue	Emolve	M8	rainy	discarded tank	discarded_tank	peri-domestic	1	0	0
Caue	Emolve	M8	rainy	discarded tank	discarded_tank	peri-domestic	1	0	0
Caue	Emolve	M8	rainy	Rock holes	natural	natural	1	1	1
Caue	Emolve	M8	rainy	Rock holes	natural	natural	1	1	0
Caue	Emolve	M9	rainy	no	no	no	0	0	0
Caue	Emolve	M10	rainy	Miscellaneous	Miscellaneous	peri-domestic	1	1	1
Caue	Angolares	M1	rainy	Used tires	used_tires	peri-domestic	1	1	1
Caue	Angolares	M1	rainy	Used tires	used_tires	peri-domestic	1	1	0
Caue	Angolares	M1	rainy	Used tires	used_tires	peri-domestic	1	1	0
Caue	Angolares	M1	rainy	Miscellaneous	Miscellaneous	peri-domestic	1	1	0
Caue	Angolares	M1	rainy	Miscellaneous	Miscellaneous	peri-domestic	1	1	0
Caue	Angolares	M1	rainy	Miscellaneous	Miscellaneous	peri-domestic	1	0	0
Caue	Angolares	M1	rainy	watering place	watering_place	domestic	1	0	0
Caue	Angolares	M1	rainy	discarded tank	discarded_tank	peri-domestic	1	1	0
Caue	Angolares	M1	rainy	discarded tank	discarded_tank	peri-domestic	1	1	0
Caue	Angolares	M2	rainy	Used tires	used_tires	peri-domestic	1	1	1
Caue	Angolares	M2	rainy	Water storage	water_storage	domestic	1	0	0
Caue	Angolares	M3	rainy	Bambou	Miscellaneous	peri-domestic	1	1	1
Caue	Angolares	M3	rainy	Bambou	Miscellaneous	peri-domestic	1	1	0
Caue	Angolares	M3	rainy	Bambou	Miscellaneous	peri-domestic	1	1	0
Caue	Angolares	M3	rainy	Bambou	Miscellaneous	peri-domestic	1	1	0
Caue	Angolares	M3	rainy	Bambou	Miscellaneous	peri-domestic	1	1	0
Caue	Angolares	M4	rainy	Water storage	water_storage	domestic	1	0	0
Caue	Angolares	M5	rainy	Used tires	used_tires	peri-domestic	1	1	1
Caue	Angolares	M5	rainy	Used tires	used_tires	peri-domestic	1	1	0
Caue	Angolares	M5	rainy	Used tires	used_tires	peri-domestic	1	0	0
Caue	Angolares	M5	rainy	Water storage	water_storage	domestic	1	0	0
Caue	Angolares	M5	rainy	Water storage	water_storage	domestic	1	0	0
Caue	Angolares	M6	rainy	discarded tank	discarded_tank	peri-domestic	1	1	1
Caue	Angolares	M6	rainy	discarded tank	discarded_tank	peri-domestic	1	0	0
Caue	Angolares	M7	rainy	Tree hole	natural	natural	1	1	1
Caue	Angolares	M7	rainy	Used tires	used_tires	peri-domestic	1	0	0
Caue	Angolares	M8	rainy	Used tires	used_tires	peri-domestic	1	1	1
Caue	Angolares	M9	rainy	Coque noix coco	natural	natural	1	1	1
Caue	Angolares	M10	rainy	Used tires	used_tires	peri-domestic	1	1	1
Caue	Angolares	M10	rainy	Used tires	used_tires	peri-domestic	1	0	0
Caue	Angolares	M10	rainy	Used tires	used_tires	peri-domestic	1	0	0
Caue	Angolares	M10	rainy	Used tires	used_tires	peri-domestic	1	0	0
Me-Zochi	Trinedade	M1	rainy	Used tires	used_tires	peri-domestic	1	1	1
Me-Zochi	Trinedade	M1	rainy	Used tires	used_tires	peri-domestic	1	0	0
Me-Zochi	Trinedade	M1	rainy	Used tires	used_tires	peri-domestic	1	0	0
Mezochi	Trinedade	M2	rainy	no	no	no	0	0	0
Me-Zochi	Trinedade	M3	rainy	Tin can	tin_can	peri-domestic	1	1	1
Me-Zochi	Trinedade	M3	rainy	Used tires	used_tires	peri-domestic	1	1	0
Me-Zochi	Trinedade	M3	rainy	Used tires	used_tires	peri-domestic	1	0	0
Me-Zochi	Trinedade	M3	rainy	Used tires	used_tires	peri-domestic	1	0	0
Me-Zochi	Trinedade	M3	rainy	Miscellaneous	Miscellaneous	peri-domestic	1	0	0
Me-Zochi	Trinedade	M4	rainy	Water storage	water_storage	domestic	1	1	1
Me-Zochi	Trinedade	M4	rainy	Tin can	tin_can	peri-domestic	1	1	0
Me-Zochi	Trinedade	M5	rainy	Water storage	water_storage	domestic	1	1	1
Me-Zochi	Trinedade	M6	rainy	Used tires	used_tires	peri-domestic	1	1	1
Me-Zochi	Trinedade	M6	rainy	Used tires	used_tires	peri-domestic	1	1	0
Me-Zochi	Trinedade	M7	rainy	Used tires	used_tires	peri-domestic	1	1	1
Me-Zochi	Trinedade	M7	rainy	Used tires	used_tires	peri-domestic	1	1	0
Me-Zochi	Trinedade	M7	rainy	Used tires	used_tires	peri-domestic	1	0	0
Me-Zochi	Trinedade	M7	rainy	discarded tank	discarded_tank	peri-domestic	1	1	0
Me-Zochi	Trinedade	M8	rainy	Water storage	water_storage	domestic	1	0	0
Me-Zochi	Trinedade	M9	rainy	discarded tank	discarded_tank	peri-domestic	1	1	1
Me-Zochi	Trinedade	M10	rainy	Used tires	used_tires	peri-domestic	1	1	1
Me-Zochi	Trinedade	M11	rainy	Water storage	water_storage	domestic	1	1	1
Me-Zochi	Trinedade	M12	rainy	Water storage	water_storage	domestic	1	1	1
Me-Zochi	Trinedade	M13	rainy	discarded tank	discarded_tank	peri-domestic	1	0	0
Me-Zochi	Trinedade	M14	rainy	Used tires	used_tires	peri-domestic	1	1	1
Me-Zochi	Trinedade	M14	rainy	discarded tank	discarded_tank	peri-domestic	1	1	0
Me-Zochi	Trinedade	M15	rainy	Water storage	water_storage	domestic	1	1	1
Me-Zochi	Trinedade	M15	rainy	discarded tank	discarded_tank	peri-domestic	1	1	0
Me-Zochi	Bom Bom	M1	rainy	Tin can	tin_can	peri-domestic	1	0	0
Me-Zochi	Bom Bom	M1	rainy	Water storage	water_storage	domestic	1	0	0
Me-Zochi	Bom Bom	M2	rainy	Water storage	water_storage	domestic	1	0	0
Me-Zochi	Bom Bom	M2	rainy	discarded tank	discarded_tank	peri-domestic	1	0	0
Me-Zochi	Bom Bom	M2	rainy	discarded tank	discarded_tank	peri-domestic	1	0	0
Me-Zochi	Bom Bom	M3	rainy	Flower pot	flower_pot	domestic	1	0	0
Me-Zochi	Bom Bom	M3	rainy	discarded tank	discarded_tank	peri-domestic	1	1	1
Me-Zochi	Bom Bom	M4	rainy	Flower pot	flower_pot	domestic	1	1	1
Me-Zochi	Bom Bom	M4	rainy	Flower pot	flower_pot	domestic	1	0	0
Me-Zochi	Bom Bom	M5	rainy	Tin can	tin_can	peri-domestic	1	0	0
Me-Zochi	Bom Bom	M5	rainy	Tin can	tin_can	peri-domestic	1	0	0
Me-Zochi	Bom Bom	M5	rainy	Water storage	water_storage	domestic	1	1	1
Me-Zochi	Bom Bom	M5	rainy	Water storage	water_storage	domestic	1	1	0
Me-Zochi	Bom Bom	M5	rainy	discarded tank	discarded_tank	peri-domestic	1	1	0
Me-Zochi	Bom Bom	M6	rainy	discarded tank	discarded_tank	peri-domestic	1	0	0
Me-Zochi	Bom Bom	M6	rainy	discarded tank	discarded_tank	peri-domestic	1	0	0
Me-Zochi	Bom Bom	M7	rainy	discarded tank	discarded_tank	peri-domestic	1	1	1
Me-Zochi	Bom Bom	M7	rainy	Water storage	water_storage	domestic	1	0	0
Me-Zochi	Bom Bom	M8	rainy	Water storage	water_storage	domestic	1	1	1
Me-Zochi	Bom Bom	M8	rainy	Water storage	water_storage	domestic	1	1	0
Me-Zochi	Bom Bom	M9	rainy	discarded tank	discarded_tank	peri-domestic	1	0	0
Me-Zochi	Bom Bom	M9	rainy	Water storage	water_storage	domestic	1	0	0
Me-Zochi	Bom Bom	M9	rainy	Car wreck	Car wreck	peri-domestic	1	1	1
Me-Zochi	Bom Bom	M10	rainy	discarded tank	discarded_tank	peri-domestic	1	1	1
Me-Zochi	Bom Bom	M10	rainy	discarded tank	discarded_tank	peri-domestic	1	1	0
Me-Zochi	Bom Bom	M10	rainy	Miscellaneous	Miscellaneous	peri-domestic	1	1	0
Me-Zochi	Bom Bom	M10	rainy	Water storage	water_storage	domestic	1	1	0
Me-Zochi	Bom Bom	M10	rainy	Water storage	water_storage	domestic	1	0	0
Me-Zochi	Bom Bom	M10	rainy	Tin can	tin_can	peri-domestic	1	0	0
Me-Zochi	Bom Bom	M11	rainy	Water storage	water_storage	domestic	1	0	0
Me-Zochi	Bom Bom	M11	rainy	Used tires	used_tires	peri-domestic	1	0	0
Me-Zochi	Bom Bom	M11	rainy	Used tires	used_tires	peri-domestic	1	0	0
Mezochi	Bom Bom	M12	rainy	no	no	no	0	0	0
Me-Zochi	Bom Bom	M13	rainy	Water storage	water_storage	domestic	1	1	1
Me-Zochi	Bom Bom	M13	rainy	Water storage	water_storage	domestic	1	0	0
Me-Zochi	Bom Bom	M13	rainy	Water storage	water_storage	domestic	1	0	0
Me-Zochi	Bom Bom	M13	rainy	Water storage	water_storage	domestic	1	0	0
Me-Zochi	Bom Bom	M13	rainy	Water storage	water_storage	domestic	1	0	0
Me-Zochi	Bom Bom	M13	rainy	discarded tank	discarded_tank	peri-domestic	1	1	0
Mezochi	Bom Bom	M14	rainy	no	no	no	0	0	0
Me-Zochi	Bom Bom	M15	rainy	watering place	watering_place	domestic	1	1	1
Me-Zochi	Bom Bom	M15	rainy	watering place	watering_place	domestic	1	1	0
Lobata	Urba Cabra	M1	rainy	discarded tank	discarded_tank	peri-domestic	1	1	1
Lobata	Urba Cabra	M1	rainy	discarded tank	discarded_tank	peri-domestic	1	1	0
Lobata	Urba Cabra	M1	rainy	discarded tank	discarded_tank	peri-domestic	1	0	0
Lobata	Urba Cabra	M2	rainy	Water storage	water_storage	domestic	1	0	0
Lobata	Urba Cabra	M2	rainy	Water storage	water_storage	domestic	1	0	0
Lobata	Urba Cabra	M3	rainy	no	no	no	0	0	0
Lobata	Urba Cabra	M4	rainy	Water storage	water_storage	domestic	1	0	0
Lobata	Urba Cabra	M4	rainy	Water storage	water_storage	domestic	1	0	0
Lobata	Urba Cabra	M5	rainy	Flower pot	flower_pot	domestic	1	1	1
Lobata	Urba Cabra	M5	rainy	Flower pot	flower_pot	domestic	1	1	0
Lobata	Urba Cabra	M5	rainy	Flower pot	flower_pot	domestic	1	1	0
Lobata	Urba Cabra	M5	rainy	Flower pot	flower_pot	domestic	1	1	0
Lobata	Urba Cabra	M5	rainy	Flower pot	flower_pot	domestic	1	1	0
Lobata	Urba Cabra	M5	rainy	Flower pot	flower_pot	domestic	1	1	0
Lobata	Urba Cabra	M5	rainy	Flower pot	flower_pot	domestic	1	0	0
Lobata	Urba Cabra	M5	rainy	Flower pot	flower_pot	domestic	1	0	0
Lobata	Urba Cabra	M5	rainy	Flower pot	flower_pot	domestic	1	0	0
Lobata	Urba Cabra	M5	rainy	Flower pot	flower_pot	domestic	1	0	0
Lobata	Urba Cabra	M5	rainy	discarded tank	discarded_tank	peri-domestic	1	1	0
Lobata	Urba Cabra	M6	rainy	discarded tank	discarded_tank	peri-domestic	1	0	0
Lobata	Urba Cabra	M7	rainy	discarded tank	discarded_tank	peri-domestic	1	1	1
Lobata	Urba Cabra	M8	rainy	Water storage	water_storage	domestic	1	0	0
Lobata	Urba Cabra	M8	rainy	Car wreck	Car wreck	peri-domestic	1	1	1
Lobata	Urba Cabra	M9	rainy	Used tires	used_tires	peri-domestic	1	0	0
Lobata	Urba Cabra	M9	rainy	Miscellaneous	Miscellaneous	peri-domestic	1	0	0
Lobata	Urba Cabra	M10	rainy	Water storage	water_storage	domestic	1	1	1
Lobata	Urba Cabra	M10	rainy	Water storage	water_storage	domestic	1	0	0
Lobata	Urba Cabra	M10	rainy	Water storage	water_storage	domestic	1	0	0
Lobata	Urba Cabra	M10	rainy	Water storage	water_storage	domestic	1	0	0
Lobata	Boa Entrada	M1	rainy	Miscellaneous	Miscellaneous	peri-domestic	1	1	1
Lobata	Boa Entrada	M2	rainy	Used tires	used_tires	peri-domestic	1	1	1
Lobata	Boa Entrada	M2	rainy	Used tires	used_tires	peri-domestic	1	1	0
Lobata	Boa Entrada	M2	rainy	Used tires	used_tires	peri-domestic	1	1	0
Lobata	Boa Entrada	M2	rainy	Used tires	used_tires	peri-domestic	1	0	0
Lobata	Boa Entrada	M3	rainy	no	no	no	0	0	0
Lobata	Boa Entrada	M4	rainy	Used tires	used_tires	peri-domestic	1	1	1
Lobata	Boa Entrada	M4	rainy	Used tires	used_tires	peri-domestic	1	1	0
Lobata	Boa Entrada	M4	rainy	Bache plastique	Miscellaneous	peri-domestic	1	1	0
Lobata	Boa Entrada	M4	rainy	Bache plastique	Miscellaneous	peri-domestic	1	1	0
Lobata	Boa Entrada	M5	rainy	watering place	watering_place	domestic	1	1	1
Lobata	Boa Entrada	M6	rainy	Used tires	used_tires	peri-domestic	1	1	1
Lobata	Boa Entrada	M6	rainy	Tin can	tin_can	peri-domestic	1	1	0
Lobata	Boa Entrada	M7	rainy	discarded tank	discarded_tank	peri-domestic	1	1	1
Lobata	Boa Entrada	M7	rainy	discarded tank	discarded_tank	peri-domestic	1	1	0
Lobata	Boa Entrada	M7	rainy	Used tires	used_tires	peri-domestic	1	1	0
Lobata	Boa Entrada	M8	rainy	Used tires	used_tires	peri-domestic	1	1	1
Lobata	Boa Entrada	M8	rainy	discarded tank	discarded_tank	peri-domestic	1	1	0
Lobata	Boa Entrada	M9	rainy	Miscellaneous	Miscellaneous	peri-domestic	1	0	0
Lobata	Boa Entrada	M10	rainy	no	no	no	0	0	0
Lobata	Micolo	M1	rainy	Water Storage	water_storage	domestic	1	0	0
Lobata	Micolo	M2	rainy	no	no	no	0	0	0
Lobata	Micolo	M3	rainy	Bambou	Miscellaneous	peri-domestic	1	1	1
Lobata	Micolo	M3	rainy	discarded tank	discarded_tank	peri-domestic	1	1	0
Lobata	Micolo	M3	rainy	discarded tank	discarded_tank	peri-domestic	1	0	0
Lobata	Micolo	M3	rainy	discarded tank	discarded_tank	peri-domestic	1	0	0
Lobata	Micolo	M3	rainy	Miscellaneous	Miscellaneous	peri-domestic	1	1	0
Lobata	Micolo	M3	rainy	Miscellaneous	Miscellaneous	peri-domestic	1	1	0
Lobata	Micolo	M3	rainy	Tin can	tin_can	peri-domestic	1	1	0
Lobata	Micolo	M3	rainy	Snail shell	natural	natural	1	1	0
Lobata	Micolo	M3	rainy	Snail shell	natural	natural	1	1	0
Lobata	Micolo	M3	rainy	Snail shell	natural	natural	1	0	0
Lobata	Micolo	M3	rainy	Miscellaneous	Miscellaneous	peri-domestic	1	1	0
Lobata	Micolo	M4	rainy	Bache plastique	Miscellaneous	peri-domestic	1	1	1
Lobata	Micolo	M5	rainy	Used tires	used_tires	peri-domestic	1	1	1
Lobata	Micolo	M5	rainy	Used tires	used_tires	peri-domestic	1	1	0
Lobata	Micolo	M5	rainy	Used tires	used_tires	peri-domestic	1	1	0
Lobata	Micolo	M5	rainy	Used tires	used_tires	peri-domestic	1	0	0
Lobata	Micolo	M6	rainy	discarded tank	discarded_tank	peri-domestic	1	1	1
Lobata	Micolo	M6	rainy	discarded tank	discarded_tank	peri-domestic	1	0	0
Lobata	Micolo	M6	rainy	Used tires	used_tires	peri-domestic	1	1	0
Lobata	Micolo	M6	rainy	Used tires	used_tires	peri-domestic	1	1	0
Lobata	Micolo	M7	rainy	Used tires	used_tires	peri-domestic	1	1	1
Lobata	Micolo	M7	rainy	Used tires	used_tires	peri-domestic	1	1	0
Lobata	Micolo	M7	rainy	Used tires	used_tires	peri-domestic	1	1	0
Lobata	Micolo	M7	rainy	Used tires	used_tires	peri-domestic	1	0	0
Lobata	Micolo	M8	rainy	Miscellaneous	Miscellaneous	peri-domestic	1	1	1
Lobata	Micolo	M9	rainy	Used tires	used_tires	peri-domestic	1	1	1
Lobata	Micolo	M9	rainy	Used tires	used_tires	peri-domestic	1	1	0
Lobata	Micolo	M9	rainy	Used tires	used_tires	peri-domestic	1	1	0
Lobata	Micolo	M9	rainy	Used tires	used_tires	peri-domestic	1	0	0
Lobata	Micolo	M9	rainy	Used tires	used_tires	peri-domestic	1	0	0
Lobata	Micolo	M10	rainy	discarded tank	discarded_tank	peri-domestic	1	0	0
Lobata	Micolo	M11	rainy	discarded tank	discarded_tank	peri-domestic	1	1	1
Lobata	Micolo	M11	rainy	discarded tank	discarded_tank	peri-domestic	1	1	0
Lobata	Micolo	M11	rainy	Used tires	used_tires	peri-domestic	1	1	0
Lobata	Micolo	M12	rainy	no	no	no	0	0	0
Lobata	Micolo	M13	rainy	Miscellaneous	Miscellaneous	peri-domestic	1	0	0
Lobata	Micolo	M14	rainy	Used tires	used_tires	peri-domestic	1	1	1
Lobata	Micolo	M14	rainy	discarded tank	discarded_tank	peri-domestic	1	0	0
Lobata	Micolo	M15	rainy	Tree hole	natural	natural	1	1	1
Lobata	Micolo	M15	rainy	discarded tank	discarded_tank	peri-domestic	1	1	0
Lemba	Rosa Lemba	M1	rainy	discarded tank	discarded_tank	peri-domestic	1	1	1
Lemba	Rosa Lemba	M1	rainy	discarded tank	discarded_tank	peri-domestic	1	1	0
Lemba	Rosa Lemba	M1	rainy	discarded tank	discarded_tank	peri-domestic	1	1	0
Lemba	Rosa Lemba	M1	rainy	Bache plastique	Miscellaneous	peri-domestic	1	1	0
Lemba	Rosa Lemba	M1	rainy	Snail Shell	natural	natural	1	1	0
Lemba	Rosa Lemba	M1	rainy	Snail Shell	natural	natural	1	0	0
Lemba	Rosa Lemba	M1	rainy	Snail Shell	natural	natural	1	0	0
Lemba	Rosa Lemba	M2	rainy	discarded tank	discarded_tank	peri-domestic	1	1	1
Lemba	Rosa Lemba	M2	rainy	discarded tank	discarded_tank	peri-domestic	1	0	0
Lemba	Rosa Lemba	M2	rainy	Coque noix coco	natural	natural	1	1	0
Lemba	Rosa Lemba	M2	rainy	Miscellaneous	Miscellaneous	peri-domestic	1	1	0
Lemba	Rosa Lemba	M2	rainy	Miscellaneous	Miscellaneous	peri-domestic	1	1	0
Lemba	Rosa Lemba	M2	rainy	Miscellaneous	Miscellaneous	peri-domestic	1	1	0
Lemba	Rosa Lemba	M3	rainy	discarded tank	discarded_tank	peri-domestic	1	1	1
Lemba	Rosa Lemba	M3	rainy	discarded tank	discarded_tank	peri-domestic	1	1	0
Lemba	Rosa Lemba	M4	rainy	Tin can	tin_can	peri-domestic	1	1	1
Lemba	Rosa Lemba	M4	rainy	Water storage	water_storage	domestic	1	1	0
Lemba	Rosa Lemba	M4	rainy	Water storage	water_storage	domestic	1	1	0
Lemba	Rosa Lemba	M5	rainy	Tin can	tin_can	peri-domestic	1	0	0
Lemba	Rosa Lemba	M6	rainy	Used tires	used_tires	peri-domestic	1	1	1
Lemba	Rosa Lemba	M6	rainy	Bache plastique	Miscellaneous	peri-domestic	1	1	0
Lemba	Rosa Lemba	M6	rainy	Bache plastique	Miscellaneous	peri-domestic	1	1	0
Lemba	Rosa Lemba	M7	rainy	Coque noix coco	natural	natural	1	0	0
Lemba	Rosa Lemba	M8	rainy	Miscellaneous	Miscellaneous	peri-domestic	1	0	0
Lemba	Rosa Lemba	M9	rainy	Tin can	tin_can	peri-domestic	1	0	0
Lemba	Rosa Lemba	M9	rainy	Rock holes	natural	natural	1	1	1
Lemba	Rosa Lemba	M10	rainy	Used tires	used_tires	peri-domestic	1	1	1
Lemba	Rosa Lemba	M10	rainy	Used tires	used_tires	peri-domestic	1	1	0
Lemba	Santa Catharina	M1	rainy	Used tires	used_tires	peri-domestic	1	1	1
Lemba	Santa Catharina	M2	rainy	Used tires	used_tires	peri-domestic	1	1	1
Lemba	Santa Catharina	M2	rainy	Used tires	used_tires	peri-domestic	1	0	0
Lemba	Santa Catharina	M3	rainy	Used tires	used_tires	peri-domestic	1	0	0
Lemba	Santa Catharina	M4	rainy	Used tires	used_tires	peri-domestic	1	0	0
Lemba	Santa Catharina	M5	rainy	Used tires	used_tires	peri-domestic	1	1	1
Lemba	Santa Catharina	M6	rainy	Used tires	used_tires	peri-domestic	1	1	1
Lemba	Santa Catharina	M7	rainy	watering place	watering_place	domestic	1	1	1
Lemba	Santa Catharina	M8	rainy	no	no	no	0	0	0
Lemba	Santa Catharina	M9	rainy	Used tires	used_tires	peri-domestic	1	1	1
Lemba	Santa Catharina	M10	rainy	Used tires	used_tires	peri-domestic	1	1	1
Lemba	Santa Catharina	M10	rainy	Used tires	used_tires	peri-domestic	1	1	0
Lemba	Ribana	M1	rainy	Water storage	water_storage	domestic	1	1	1
Lemba	Ribana	M1	rainy	Water storage	water_storage	domestic	1	1	0
Lemba	Ribana	M1	rainy	Used tires	used_tires	peri-domestic	1	1	0
Lemba	Ribana	M1	rainy	Used tires	used_tires	peri-domestic	1	1	0
Lemba	Ribana	M2	rainy	Bache plastique	Miscellaneous	peri-domestic	1	0	0
Lemba	Ribana	M2	rainy	watering place	watering_place	domestic	1	0	0
Lemba	Ribana	M3	rainy	Miscellaneous	Miscellaneous	peri-domestic	1	1	1
Lemba	Ribana	M3	rainy	Water storage	water_storage	domestic	1	1	0
Lemba	Ribana	M3	rainy	Water storage	water_storage	domestic	1	1	0
Lemba	Ribana	M3	rainy	Water storage	water_storage	domestic	1	0	0
Lemba	Ribana	M3	rainy	Coque noix coco	natural	natural	1	1	0
Lemba	Ribana	M4	rainy	no	no	no	0	0	0
Lemba	Ribana	M5	rainy	Water storage	water_storage	domestic	1	0	0
Lemba	Ribana	M5	rainy	Water storage	water_storage	domestic	1	0	0
Lemba	Ribana	M5	rainy	Tin can	tin_can	peri-domestic	1	0	0
Lemba	Ribana	M5	rainy	Tin can	tin_can	peri-domestic	1	0	0
Lemba	Ribana	M6	rainy	Bache plastique	Miscellaneous	peri-domestic	1	1	1
Lemba	Ribana	M6	rainy	Water storage	water_storage	domestic	1	0	0
Lemba	Ribana	M6	rainy	Water storage	water_storage	domestic	1	0	0
Lemba	Ribana	M6	rainy	Water storage	water_storage	domestic	1	0	0
Lemba	Ribana	M6	rainy	Miscellaneous	Miscellaneous	peri-domestic	1	0	0
Lemba	Ribana	M7	rainy	discarded tank	discarded_tank	peri-domestic	1	1	1
Lemba	Ribana	M7	rainy	Miscellaneous	Miscellaneous	peri-domestic	1	1	0
Lemba	Ribana	M8	rainy	discarded tank	discarded_tank	peri-domestic	1	0	0
Lemba	Ribana	M8	rainy	discarded tank	discarded_tank	peri-domestic	1	0	0
Lemba	Ribana	M8	rainy	Miscellaneous	Miscellaneous	peri-domestic	1	1	1
Lemba	Ribana	M9	rainy	no	no	no	0	0	0
Lemba	Ribana	M10	rainy	no	no	no	0	0	0
Lemba	Neives	M1	rainy	Creux parpaing	Miscellaneous	peri-domestic	1	1	1
Lemba	Neives	M2	rainy	Creux parpaing	Miscellaneous	peri-domestic	1	1	1
Lemba	Neives	M2	rainy	Used tires	used_tires	peri-domestic	1	1	0
Lemba	Neives	M2	rainy	Used tires	used_tires	peri-domestic	1	0	0
Lemba	Neives	M2	rainy	watering place	watering_place	domestic	1	0	0
Lemba	Neives	M3	rainy	no	no	no	0	0	0
Lemba	Neives	M4	rainy	Used tires	used_tires	peri-domestic	1	1	1
Lemba	Neives	M4	rainy	discarded tank	discarded_tank	peri-domestic	1	0	0
Lemba	Neives	M5	rainy	Used tires	used_tires	peri-domestic	1	1	1
Lemba	Neives	M5	rainy	Used tires	used_tires	peri-domestic	1	1	0
Lemba	Neives	M5	rainy	Used tires	used_tires	peri-domestic	1	0	0
Lemba	Neives	M6	rainy	Snail shell	natural	natural	1	0	0
Lemba	Neives	M6	rainy	Bambou	Miscellaneous	peri-domestic	1	1	1
Lemba	Neives	M6	rainy	Used tires	used_tires	peri-domestic	1	0	0
Lemba	Neives	M7	rainy	Used tires	used_tires	peri-domestic	1	1	1
Lemba	Neives	M7	rainy	Used tires	used_tires	peri-domestic	1	1	0
Lemba	Neives	M7	rainy	Used tires	used_tires	peri-domestic	1	1	0
Lemba	Neives	M7	rainy	Used tires	used_tires	peri-domestic	1	0	0
Lemba	Neives	M8	rainy	discarded tank	discarded_tank	peri-domestic	1	0	0
Lemba	Neives	M8	rainy	Used tires	used_tires	peri-domestic	1	1	1
Lemba	Neives	M8	rainy	Used tires	used_tires	peri-domestic	1	1	0
Lemba	Neives	M8	rainy	Used tires	used_tires	peri-domestic	1	1	0
Lemba	Neives	M8	rainy	Used tires	used_tires	peri-domestic	1	1	0
Lemba	Neives	M8	rainy	Bache Plastique	Miscellaneous	peri-domestic	1	1	0
Lemba	Neives	M8	rainy	watering place	watering_place	domestic	1	1	0
Lemba	Neives	M9	rainy	Used tires	used_tires	peri-domestic	1	1	1
Lemba	Neives	M9	rainy	Used tires	used_tires	peri-domestic	1	1	0
Lemba	Neives	M9	rainy	Used tires	used_tires	peri-domestic	1	1	0
Lemba	Neives	M9	rainy	Used tires	used_tires	peri-domestic	1	1	0
Lemba	Neives	M10	rainy	Used tires	used_tires	peri-domestic	1	1	1
Lemba	Neives	M10	rainy	Used tires	used_tires	peri-domestic	1	1	0
Lemba	Neives	M10	rainy	Used tires	used_tires	peri-domestic	1	1	0
Lemba	Neives	M10	rainy	Used tires	used_tires	peri-domestic	1	1	0
Lemba	Neives	M10	rainy	Used tires	used_tires	peri-domestic	1	1	0
Lemba	Neives	M10	rainy	Used tires	used_tires	peri-domestic	1	1	0
Lemba	Neives	M10	rainy	Used tires	used_tires	peri-domestic	1	1	0
Lemba	Neives	M10	rainy	Coque noix coco	natural	natural	1	0	0
Lemba	Neives	M11	rainy	Used tires	used_tires	peri-domestic	1	1	1
Lemba	Neives	M11	rainy	Used tires	used_tires	peri-domestic	1	1	0
Lemba	Neives	M11	rainy	Used tires	used_tires	peri-domestic	1	0	0
Lemba	Neives	M11	rainy	Water storage	water_storage	domestic	1	1	0
Lemba	Neives	M11	rainy	discarded tank	discarded_tank	peri-domestic	1	1	0
Cantagalo	Ribeira	M1	rainy	discarded tank	discarded_tank	peri-domestic	1	1	1
Cantagalo	Ribeira	M1	rainy	Bottle	discarded_tank	peri-domestic	1	0	0
Cantagalo	Ribeira	M2	rainy	Coque noix coco	natural	natural	1	0	0
Cantagalo	Ribeira	M2	rainy	Miscellaneous	Miscellaneous	peri-domestic	1	0	0
Cantagalo	Ribeira	M3	rainy	no	no	no	0	0	0
Cantagalo	Ribeira	M4	rainy	discarded tank	discarded_tank	peri-domestic	1	1	1
Cantagalo	Ribeira	M5	rainy	no	no	no	0	0	0
Cantagalo	Ribeira	M6	rainy	discarded tank	discarded_tank	peri-domestic	1	1	1
Cantagalo	Ribeira	M6	rainy	discarded tank	discarded_tank	peri-domestic	1	1	0
Cantagalo	Ribeira	M7	rainy	discarded tank	discarded_tank	peri-domestic	1	1	1
Cantagalo	Ribeira	M7	rainy	discarded tank	discarded_tank	peri-domestic	1	1	0
Cantagalo	Ribeira	M8	rainy	no	no	no	0	0	0
Cantagalo	Ribeira	M9	rainy	Bache plastique	Miscellaneous	peri-domestic	1	1	1
Cantagalo	Ribeira	M9	rainy	Coque noix coco	natural	natural	1	1	0
Cantagalo	Ribeira	M9	rainy	discarded tank	discarded_tank	peri-domestic	1	1	0
Cantagalo	Ribeira	M10	rainy	no	no	no	0	0	0
Cantagalo	Ribeira	M11	rainy	Bambou	Miscellaneous	peri-domestic	1	1	1
Cantagalo	Ribeira	M12	rainy	Water storage	water_storage	domestic	1	0	0
Cantagalo	Ribeira	M12	rainy	Miscellaneous	Miscellaneous	peri-domestic	1	0	0
Cantagalo	Ribeira	M12	rainy	Miscellaneous	Miscellaneous	peri-domestic	1	0	0
Cantagalo	Ribeira	M12	rainy	Miscellaneous	Miscellaneous	peri-domestic	1	0	0
Cantagalo	Ribeira	M12	rainy	Bottle	discarded_tank	peri-domestic	1	1	1
Cantagalo	Ribeira	M12	rainy	discarded tank	discarded_tank	peri-domestic	1	1	0
Cantagalo	Ribeira	M12	rainy	discarded tank	discarded_tank	peri-domestic	1	1	0
Cantagalo	Ribeira	M12	rainy	discarded tank	discarded_tank	peri-domestic	1	1	0
Cantagalo	Ribeira	M13	rainy	Miscellaneous	Miscellaneous	peri-domestic	1	1	1
Cantagalo	Ribeira	M14	rainy	Miscellaneous	Miscellaneous	peri-domestic	1	0	0
Cantagalo	Agua Ize	M1	rainy	Water storage	water_storage	domestic	1	0	0
Cantagalo	Agua Ize	M1	rainy	Water storage	water_storage	domestic	1	0	0
Cantagalo	Agua Ize	M1	rainy	Water storage	water_storage	domestic	1	0	0
Cantagalo	Agua Ize	M1	rainy	discarded tank	discarded_tank	peri-domestic	1	0	0
Cantagalo	Agua Ize	M1	rainy	discarded tank	discarded_tank	peri-domestic	1	0	0
Cantagalo	Agua Ize	M1	rainy	discarded tank	discarded_tank	peri-domestic	1	0	0
Cantagalo	Agua Ize	M1	rainy	Miscellaneous	Miscellaneous	peri-domestic	1	1	1
Cantagalo	Agua Ize	M2	rainy	Water storage	water_storage	domestic	1	1	1
Cantagalo	Agua Ize	M2	rainy	Water storage	water_storage	domestic	1	1	0
Cantagalo	Agua Ize	M2	rainy	Water storage	water_storage	domestic	1	1	0
Cantagalo	Agua Ize	M2	rainy	Water storage	water_storage	domestic	1	1	0
Cantagalo	Agua Ize	M2	rainy	Water storage	water_storage	domestic	1	0	0
Cantagalo	Agua Ize	M2	rainy	Water storage	water_storage	domestic	1	0	0
Cantagalo	Agua Ize	M2	rainy	Water storage	water_storage	domestic	1	0	0
Cantagalo	Agua Ize	M3	rainy	discarded tank	discarded_tank	peri-domestic	1	0	0
Cantagalo	Agua Ize	M4	rainy	Flower pot	flower_pot	domestic	1	1	1
Cantagalo	Agua Ize	M4	rainy	discarded tank	discarded_tank	peri-domestic	1	0	0
Cantagalo	Agua Ize	M4	rainy	discarded tank	discarded_tank	peri-domestic	1	0	0
Cantagalo	Agua Ize	M5	rainy	Flower pot	flower_pot	domestic	1	1	1
Cantagalo	Agua Ize	M5	rainy	discarded tank	discarded_tank	peri-domestic	1	1	0
Cantagalo	Agua Ize	M5	rainy	discarded tank	discarded_tank	peri-domestic	1	1	0
Cantagalo	Agua Ize	M5	rainy	discarded tank	discarded_tank	peri-domestic	1	0	0
Cantagalo	Agua Ize	M5	rainy	Water storage	water_storage	domestic	1	1	0
Cantagalo	Agua Ize	M5	rainy	Water storage	water_storage	domestic	1	0	0
Cantagalo	Agua Ize	M5	rainy	Water storage	water_storage	domestic	1	0	0
Cantagalo	Agua Ize	M5	rainy	Water storage	water_storage	domestic	1	0	0
Cantagalo	Agua Ize	M5	rainy	Water storage	water_storage	domestic	1	0	0
Cantagalo	Agua Ize	M5	rainy	Water storage	water_storage	domestic	1	0	0
Cantagalo	Agua Ize	M5	rainy	Water storage	water_storage	domestic	1	0	0
Cantagalo	Agua Ize	M5	rainy	Water storage	water_storage	domestic	1	0	0
Cantagalo	Agua Ize	M6	rainy	Water storage	water_storage	domestic	1	0	0
Cantagalo	Agua Ize	M6	rainy	Miscellaneous	Miscellaneous	peri-domestic	1	1	1
Cantagalo	Agua Ize	M7	rainy	Miscellaneous	Miscellaneous	peri-domestic	1	1	1
Cantagalo	Agua Ize	M7	rainy	Miscellaneous	Miscellaneous	peri-domestic	1	1	0
Cantagalo	Agua Ize	M7	rainy	Used tires	used_tires	peri-domestic	1	1	0
Cantagalo	Agua Ize	M7	rainy	discarded tank	discarded_tank	peri-domestic	1	1	0
Cantagalo	Agua Ize	M8	rainy	discarded tank	discarded_tank	peri-domestic	1	1	1
Cantagalo	Agua Ize	M8	rainy	discarded tank	discarded_tank	peri-domestic	1	0	0
Cantagalo	Agua Ize	M8	rainy	Bache plastique	Miscellaneous	peri-domestic	1	0	0
Cantagalo	Agua Ize	M9	rainy	no	no	no	0	0	0
Cantagalo	Agua Ize	M10	rainy	discarded tank	discarded_tank	peri-domestic	1	1	1
Cantagalo	Agua Ize	M11	rainy	watering place	watering_place	domestic	1	0	0
Cantagalo	Mestre Antonio	M1	rainy	discarded tank	discarded_tank	peri-domestic	1	0	0
Cantagalo	Mestre Antonio	M1	rainy	Bottle	discarded_tank	peri-domestic	1	1	1
Cantagalo	Mestre Antonio	M2	rainy	discarded tank	discarded_tank	peri-domestic	1	1	1
Cantagalo	Mestre Antonio	M2	rainy	Used tires	used_tires	peri-domestic	1	1	0
Cantagalo	Mestre Antonio	M3	rainy	Bache plastique	Miscellaneous	peri-domestic	1	1	1
Cantagalo	Mestre Antonio	M3	rainy	Bache plastique	Miscellaneous	peri-domestic	1	1	0
Cantagalo	Mestre Antonio	M3	rainy	Bache plastique	Miscellaneous	peri-domestic	1	1	0
Cantagalo	Mestre Antonio	M3	rainy	Bache plastique	Miscellaneous	peri-domestic	1	1	0
Cantagalo	Mestre Antonio	M4	rainy	discarded tank	discarded_tank	peri-domestic	1	0	0
Cantagalo	Mestre Antonio	M4	rainy	Miscellaneous	Miscellaneous	peri-domestic	1	1	1
Cantagalo	Mestre Antonio	M4	rainy	Water storage	water_storage	domestic	1	1	0
Cantagalo	Mestre Antonio	M5	rainy	Water storage	water_storage	domestic	1	0	0
Cantagalo	Mestre Antonio	M6	rainy	watering place	watering_place	domestic	1	1	1
Cantagalo	Mestre Antonio	M6	rainy	discarded tank	discarded_tank	peri-domestic	1	1	0
Cantagalo	Mestre Antonio	M7	rainy	discarded tank	discarded_tank	peri-domestic	1	1	1
Cantagalo	Mestre Antonio	M8	rainy	Used tires	used_tires	peri-domestic	1	1	1
Cantagalo	Mestre Antonio	M8	rainy	discarded tank	discarded_tank	peri-domestic	1	0	0
Agua Grande	Bairro Verde	M6	rainy	discarded tank	discarded_tank	peri-domestic	1	0	0
Cantagalo	Mestre Antonio	M9	rainy	discarded tank	discarded_tank	peri-domestic	1	1	1
Cantagalo	Mestre Antonio	M9	rainy	Water storage	water_storage	domestic	1	1	0
Cantagalo	Mestre Antonio	M9	rainy	Bache plastique	Miscellaneous	peri-domestic	1	1	0
Cantagalo	Mestre Antonio	M9	rainy	Bache plastique	Miscellaneous	peri-domestic	1	0	0
Cantagalo	Mestre Antonio	M9	rainy	Bache plastique	Miscellaneous	peri-domestic	1	0	0
Cantagalo	Mestre Antonio	M9	rainy	Bache plastique	Miscellaneous	peri-domestic	1	0	0
Cantagalo	Mestre Antonio	M10	rainy	no	no	no	0	0	0
Cantagalo	Santana	M1	rainy	no	no	no	0	0	0
Cantagalo	Santana	M2	rainy	Used tires	used_tires	peri-domestic	1	1	1
Cantagalo	Santana	M3	rainy	discarded tank	discarded_tank	peri-domestic	1	1	1
Cantagalo	Santana	M4	rainy	Tin can	tin_can	peri-domestic	1	1	1
Cantagalo	Santana	M4	rainy	Water storage	water_storage	domestic	1	1	0
Cantagalo	Santana	M5	rainy	Bottle	discarded_tank	peri-domestic	1	1	1
Cantagalo	Santana	M5	rainy	Used tires	used_tires	peri-domestic	1	1	0
Cantagalo	Santana	M5	rainy	Used tires	used_tires	peri-domestic	1	1	0
Cantagalo	Santana	M6	rainy	Water storage	water_storage	domestic	1	0	0
Cantagalo	Santana	M6	rainy	Water storage	water_storage	domestic	1	0	0
Cantagalo	Santana	M7	rainy	no	no	no	0	0	0
Cantagalo	Santana	M8	rainy	no	no	no	0	0	0
Cantagalo	Santana	M9	rainy	Used tires	used_tires	peri-domestic	1	1	1
Cantagalo	Santana	M10	rainy	Used tires	used_tires	peri-domestic	1	0	0
Cantagalo	Santana	M10	rainy	Used tires	used_tires	peri-domestic	1	0	0
Cantagalo	Santana	M11	rainy	Water storage	water_storage	domestic	1	1	1
Cantagalo	Santana	M12	rainy	discarded tank	discarded_tank	peri-domestic	1	1	1
Cantagalo	Santana	M13	rainy	discarded tank	discarded_tank	peri-domestic	1	1	1
Cantagalo	Santana	M14	rainy	Water storage	water_storage	domestic	1	1	1
Cantagalo	Santana	M14	rainy	Water storage	water_storage	domestic	1	1	0
Cantagalo	Santana	M14	rainy	Water storage	water_storage	domestic	1	1	0
Cantagalo	Santana	M14	rainy	Water storage	water_storage	domestic	1	0	0
Cantagalo	Santana	M15	rainy	discarded tank	discarded_tank	peri-domestic	1	1	1
Cantagalo	Santana	M15	rainy	discarded tank	discarded_tank	peri-domestic	1	0	0
Cantagalo	Santana	M15	rainy	Used tires	used_tires	peri-domestic	1	1	0
Cantagalo	Santana	M15	rainy	Used tires	used_tires	peri-domestic	1	1	0
Cantagalo	Mestre Antonio	M9	rainy	discarded tank	discarded_tank	peri-domestic	1	1	1

## Sheet: Principe
District	Neighborhood	House	Season	cord	indoor	outdoor	Type of larval habitat	Positive_Larval habitat	Aedes aegypti	Aedes albopictus
RAP	Aeroporto	M1	Dry		No	yes	Flower pot	No
RAP	Aeroporto	M1	Dry		No	yes	Water storage	No
RAP	Aeroporto	M1	Dry		No	yes	Water storage	No
RAP	Aeroporto	M1	Dry		No	yes	Water storage	No
RAP	Aeroporto	M1	Dry		No	yes	Water storage	No
RAP	Aeroporto	M1	Dry		No	yes	Water storage	yes	1
RAP	Aeroporto	M1	Dry		No	yes	Water storage	yes
RAP	Aeroporto	M1	Dry		No	yes	Water storage	yes
RAP	Aeroporto	M1	Dry		No	yes	Water storage	yes
RAP	Aeroporto	M1	Dry		No	yes	Watering place	yes
RAP	Aeroporto	M1	Dry		No	yes	Water storage	yes	7	5
RAP	Aeroporto	M1	Dry		No	yes	Watering place	yes
RAP	Aeroporto	M2	Dry		No	yes	Water storage	No
RAP	Aeroporto	M2	Dry		No	yes	Water storage	No
RAP	Aeroporto	M3	Dry		No	yes	Water storage	No
RAP	Aeroporto	M3	Dry		No	yes	Water storage	yes
RAP	Aeroporto	M4	Dry		No	yes	Water storage	No
RAP	Aeroporto	M5	Dry		No	yes	Water storage	yes
RAP	Aeroporto	M5	Dry		No	yes	Water storage	yes
RAP	Aeroporto	M5	Dry		No	yes	Water storage	yes	1	2
RAP	Aeroporto	M5	Dry		No	yes	Water storage	yes
RAP	Aeroporto	M5	Dry		No	yes	Water storage	yes
RAP	Aeroporto	M5	Dry		No	yes	Water storage	yes
RAP	Aeroporto	M5	Dry		No	yes	Water storage	yes
RAP	Aeroporto	M5	Dry		No	yes	Water storage	yes
RAP	Aeroporto	M6	Dry		No	yes	Water storage	yes
RAP	Aeroporto	M6	Dry		No	yes	Water storage	No
RAP	Aeroporto	M6	Dry		No	yes	Water storage	No
RAP	Aeroporto	M6	Dry		No	yes	Water storage	yes
RAP	Aeroporto	M7	Dry		No	yes	Water storage	No
RAP	Aeroporto	M7	Dry		No	yes	Water storage	No
RAP	Aeroporto	M8	Dry		No	yes	Water storage	yes	1
RAP	Aeroporto	M9	Dry		No	yes	Water storage	No
RAP	Aeroporto	M9	Dry		No	yes	Water storage	No
RAP	Aeroporto	M10	Dry		No	yes	Water storage	No
RAP	Sundy	M11	Dry		No	yes	Miscellaneous	No
RAP	Sundy	M11	Dry		No	yes	Discarded tank	No
RAP	Sundy	M12	Dry		No	yes	Discarded tank	yes	1	4
RAP	Sundy	M12	Dry		No	yes	Water storage	yes
RAP	Sundy	M13	Dry		No	yes	Miscellaneous	yes
RAP	Sundy	M13	Dry		No	yes	Discarded tank	No
RAP	Sundy	M14	Dry		No			No
RAP	Sundy	M15	Dry		No			No
RAP	Sundy	M16	Dry		No	yes	Water storage	yes
RAP	Sundy	M16	Dry		No	yes	Water storage	yes
RAP	Sundy	M17	Dry		No			No
RAP	Sundy	M18	Dry		No			No
RAP	Sundy	M19	Dry		No	yes	Water storage	yes
RAP	Sundy	M19	Dry		No	yes	Water storage	yes
RAP	Sundy	M19	Dry		No	yes	Flower pot	yes
RAP	Sundy	M20	Dry		No	yes	Discarded tank	yes		12
RAP	Sundy	M20	Dry		No	yes	Water storage	No
RAP	Sundy	M21	Dry		No	yes	Water storage	No
RAP	Sundy	M22	Dry		No	yes	Water storage	No
RAP	Picao	M23	Dry		No	yes	Discarded tank	yes	5	8
RAP	Picao	M23	Dry		No	yes	Water storage	yes
RAP	Picao	M23	Dry		No	yes	Water storage	No
RAP	Picao	M24	Dry		No	yes	Discarded tank	yes
RAP	Picao	M24	Dry		No	yes	Miscellaneous	No
RAP	Picao	M25	Dry		No	yes	Water storage	yes	8	5
RAP	Picao	M26	Dry		No	yes	Water storage	yes
RAP	Picao	M26	Dry		No	yes	Water storage	yes	2	8
RAP	Picao	M26	Dry		No	yes	Used tire	No	2	16
RAP	Picao	M27	Dry		No	yes	Discarded tank	yes
RAP	Picao	M28	Dry		No	yes	Water storage	yes
RAP	Picao	M28	Dry		No	yes	Discarded tank	yes	20
RAP	Picao	M28	Dry		No	yes	Water storage	yes	8
RAP	Picao	M29	Dry		No	yes	Used tire	yes
RAP	Picao	M29	Dry		No	yes	Water storage	No
RAP	Picao	M30	Dry		No	yes	Water storage	No	4	5
RAP	Picao	M31	Dry		No	yes	Water storage	yes
RAP	Picao	M32	Dry		No	yes	Used tire	yes
RAP	Picao	M32	Dry		No	yes	Used tire	yes
RAP	Picao	M32	Dry		No	yes	Used tire	yes
RAP	Picao	M32	Dry		No	yes	Used tire	yes
RAP	Picao	M32	Dry		No	yes	Used tire	yes
RAP	Picao	M32	Dry		No	yes	Used tire	yes
RAP	Picao	M32	Dry		No	yes	Used tire	yes
RAP	Picao	M32	Dry		No	yes	Used tire	yes
RAP	Picao	M32	Dry		No	yes	Used tire	No
RAP	Picao	M32	Dry		No	yes	Used tire	No
RAP	Belo Monte	M33	Dry		No			No
RAP	Belo Monte	M34	Dry		No	yes	Water storage	yes
RAP	Belo Monte	M34	Dry		No	yes	Water storage	yes
RAP	Belo Monte	M35	Dry		No	yes	Water storage	No
RAP	Belo Monte	M36	Dry		No			No
RAP	Belo Monte	M37	Dry		No			No
RAP	Belo Monte	M38	Dry		No	yes	Discarded tank	yes
RAP	Belo Monte	M39	Dry		No			No
RAP	Belo Monte	M40	Dry		No	yes	Water storage	No
RAP	Belo Monte	M40	Dry		No	yes	Discarded tank	yes
RAP	Belo Monte	M41	Dry		No			No
RAP	Belo Monte	M42	Dry		No	yes	Water storage	No
RAP	Belo Monte	M42	Dry		No	yes	Water storage	No
RAP	Belo Monte	M42	Dry		No	yes	Water storage	No
RAP	Belo Monte	M42	Dry		No	yes	Water storage	No
RAP	Belo Monte	M42	Dry		No	yes	Water storage	yes
RAP	Belo Monte	M42	Dry		No	yes	Water storage	yes
RAP	Belo Monte	M42	Dry		No	yes	Water storage	yes
									60	65

## Sheet: Abundance Aedes
Dry season
	Aedes aegypti	Aedes albopictus
Agua Grande	463	17
Cantagalo	1	43
Caue	9	25
Lemba	15	155
Lobata	65	40
Mezochi	126	265
Sao Tome	679	545
RAP	60	65
Rainy season
		Aedes agypti	Aedes albopictus	Total
Agua Grande	Boa Morte	124	83	207
	Bairro Verde	154	0	154
	Bobo Forro	62	5	67
	Riboque	247	7	254
	Oque del Rei	151	3	154
	Poto Poto	184	23	207
Me-zochi	Bom Bom	248	34	282
	Trintade	1	81	82
Caue	Angolares	0	96	96
	Emolve	0	33	33
	Porto Alegre	4	40	44
Lobata	Urba Cabra	1	24	25
	Boa Entrada	22	121	143
	Micolo	283	88	371
Lemba	Roca Lemba	0	19	19
	Santa Catharina	0	95	95
	Ribana	34	13	47
	Neveis	74	70	144
Cantagalo	Ribeira	0	306	306
	Mestre Antonio	1	64	65
	Santana	11	105	116
	Agua Ize	0	84	84
Total		1601	1394	2995
